# Supplementary material for: Effect of the intrinsic and extrinsic factors on the growth and development of young foals under subtropical conditions of Pakistan
Source: PLoS One. 2025 Jan 30;20(1):e0310784. doi: 10.1371/journal.pone.0310784 (PMC11781635; doi:10.1371/journal.pone.0310784)
Supplement: S1 File — It includes data on height, girth, and bone development at various ages under subtropical conditions. The dataset is structured to allow for comparison between early and late weaning, as well as between sheltered and open housing. (XLSX) [file pone.0310784.s005.xlsx]

## Sheet: Sheet final  for spss
Serial	Tag Number	Age of mare	Gp by age	Age Gp code	Foal breed	Breed code	Age of foal	foal age	Type of Weaning	weaning	Type of housing	housing	Season	Season	Height	Girth	Bone	Survival
1	Arab-1	13	Old age	3	Arab	1	3 Month	1	Early	1	Sheltered	2	Season-2	2	121.65	104.5	12.8
2	Arab-2	7	Young	1	Arab	1	3 Month	1	Early	1	Sheltered	2	Season-2	2	121.664	104.593	12.8114
3	Arab-3	13	Old age	3	Arab	1	3 Month	1	Early	1	Sheltered	2	Season-2	2	121.677	104.686	12.8228
4	Arab-4	5.95859	Young	1	Arab	1	3 Month	1	Early	1	Sheltered	2	Season-2	2	121.691	104.779	12.8342
5	Arab-5	5	Young	1	Arab	1	3 Month	1	Early	1	Sheltered	2	Season-2	2	121.704	104.872	12.8456
6	Arab-6	10.7317	Middle age	2	Arab	1	3 Month	1	Early	1	Sheltered	2	Season-1	1	121.718	104.965	12.857
7	Arab-7	8.32499	Middle age	2	Arab	1	3 Month	1	Early	1	Sheltered	2	Season-1	1	121.731	105.058	12.8684
8	Arab-8	12	Old age	3	Arab	1	3 Month	1	Early	1	Sheltered	2	Season-2	2	121.745	105.151	12.8798
9	Arab-9	7	Young	1	Arab	1	3 Month	1	Early	1	Sheltered	2	Season-2	2	121.758	105.244	12.8912
10	Arab-10	6	Young	1	Arab	1	3 Month	1	Early	1	Sheltered	2	Season-1	1	121.772	105.337	12.9026
11	Arab-11	11.5349	Old age	3	Arab	1	3 Month	1	Early	1	Sheltered	2	Season-2	2	121.785	105.43	12.914
12	Arab-12	12.5124	Old age	3	Arab	1	3 Month	1	Early	1	Sheltered	2	Season-2	2	121.799	105.523	12.9254
13	Arab-13	11.1968	Middle age	2	Arab	1	3 Month	1	Early	1	Open	1	Season-2	2	121.812	105.616	12.9368
14	Arab-14	7.96274	Middle age	2	Arab	1	3 Month	1	Early	1	Open	1	Season-2	2	121.826	105.709	12.9482
15	Arab-15	11.1928	Middle age	2	Arab	1	3 Month	1	Early	1	Open	1	Season-2	2	121.839	105.802	12.9596
16	Arab-16	13	Old age	3	Arab	1	3 Month	1	Early	1	Open	1	Season-1	1	121.853	105.895	12.971
17	Arab-17	6.19114	Young	1	Arab	1	3 Month	1	Early	1	Open	1	Season-2	2	121.866	105.988	12.9824
18	Arab-18	11.2535	Middle age	2	Arab	1	3 Month	1	Early	1	Open	1	Season-2	2	121.88	106.081	12.9938
19	Arab-19	5.73641	Young	1	Arab	1	3 Month	1	Early	1	Open	1	Season-2	2	121.894	106.174	13.0052
20	Arab-20	5.36256	Young	1	Arab	1	3 Month	1	Early	1	Open	1	Season-2	2	121.907	106.267	13.0166
21	Arab-21	6.00467	Young	1	Arab	1	3 Month	1	Early	1	Open	1	Season-1	1	121.921	106.36	13.028
22	Arab-22	14.2804	Old age	3	Arab	1	3 Month	1	Early	1	Open	1	Season-2	2	121.934	106.453	13.0394
23	Arab-23	7.5547	Middle age	2	Arab	1	3 Month	1	Early	1	Open	1	Season-1	1	121.948	106.546	13.0508
24	Arab-24	12.311	Old age	3	Arab	1	3 Month	1	Early	1	Open	1	Season-2	2	121.961	106.639	13.0622
25	Arab-25	12.6586	Old age	3	Arab	1	3 Month	1	Early	1	Open	1	Season-2	2	121.975	106.732	13.0736
26	Arab-26	7.70333	Middle age	2	Arab	1	3 Month	1	Late	2	Sheltered	2	Season-1	1	121.988	106.825	13.085
27	Arab-27	9.49446	Middle age	2	Arab	1	3 Month	1	Late	2	Sheltered	2	Season-2	2	122.002	106.918	13.0964
28	Arab-28	12.7731	Old age	3	Arab	1	3 Month	1	Late	2	Sheltered	2	Season-1	1	122.015	107.011	13.1078
29	Arab-29	13.6978	Old age	3	Arab	1	3 Month	1	Late	2	Sheltered	2	Season-2	2	122.029	107.104	13.1192
30	Arab-30	13.5028	Old age	3	Arab	1	3 Month	1	Late	2	Sheltered	2	Season-1	1	122.043	107.197	13.1306
31	Arab-31	6.77526	Young	1	Arab	1	3 Month	1	Late	2	Sheltered	2	Season-1	1	122.056	107.29	13.142
32	Arab-32	12.6186	Old age	3	Arab	1	3 Month	1	Late	2	Sheltered	2	Season-1	1	122.07	107.383	13.1534
33	Arab-33	11.9283	Old age	3	Arab	1	3 Month	1	Late	2	Sheltered	2	Season-1	1	122.083	107.476	13.1648
34	Arab-34	7.01239	Young	1	Arab	1	3 Month	1	Late	2	Sheltered	2	Season-1	1	122.097	107.569	13.1762
35	Arab-35	7.12775	Young	1	Arab	1	3 Month	1	Late	2	Sheltered	2	Season-1	1	122.11	107.662	13.1876
36	Arab-36	12.4502	Old age	3	Arab	1	3 Month	1	Late	2	Sheltered	2	Season-1	1	122.124	107.755	13.199
37	Arab-37	9.16059	Middle age	2	Arab	1	3 Month	1	Late	2	Sheltered	2	Season-1	1	122.138	107.848	13.2104
38	Arab-38	6.94952	Young	1	Arab	1	3 Month	1	Late	2	Open	1	Season-1	1	122.151	107.941	13.2218
39	Arab-39	6.966	Young	1	Arab	1	3 Month	1	Late	2	Open	1	Season-1	1	122.165	108.034	13.2332
40	Arab-40	10.3352	Middle age	2	Arab	1	3 Month	1	Late	2	Open	1	Season-1	1	122.178	108.127	13.2446
41	Arab-41	9	Middle age	2	Arab	1	3 Month	1	Late	2	Open	1	Season-1	1	122.192	108.22	13.256
42	Arab-42	10	Middle age	2	Arab	1	3 Month	1	Late	2	Open	1	Season-1	1	122.205	108.313	13.2674
43	Arab-43	11	Middle age	2	Arab	1	3 Month	1	Late	2	Open	1	Season-1	1	122.219	108.406	13.2788
44	Arab-44	7.99173	Middle age	2	Arab	1	3 Month	1	Late	2	Open	1	Season-1	1	122.233	108.499	13.2902
45	Arab-45	10.8596	Middle age	2	Arab	1	3 Month	1	Late	2	Open	1	Season-1	1	122.246	108.592	13.3016
46	Arab-46	11.4501	Middle age	2	Arab	1	3 Month	1	Late	2	Open	1	Season-1	1	122.26	108.685	13.313
47	Arab-47	10	Middle age	2	Arab	1	3 Month	1	Late	2	Open	1	Season-1	1	122.273	108.778	13.3244
48	Arab-48	8	Middle age	2	Arab	1	3 Month	1	Late	2	Open	1	Season-1	1	122.287	108.871	13.3358
49	Arab-49	9	Middle age	2	Arab	1	3 Month	1	Late	2	Open	1	Season-1	1	122.3	108.964	13.3472
50	Arab-50	10	Middle age	2	Arab	1	3 Month	1	Late	2	Open	1	Season-1	1	122.314	109.057	13.3586
51	TBP-1	12.6641	Old age	3	TBP	2	3 Month	1	Early	1	Sheltered	2	Season-1	1	121.5	108.88	13.46
52	TBP-2	6.58025	Young	1	TBP	2	3 Month	1	Early	1	Sheltered	2	Season-2	2	121.615	108.983	13.4727
53	TBP-3	7	Young	1	TBP	2	3 Month	1	Early	1	Sheltered	2	Season-2	2	121.73	109.086	13.4854
54	TBP-4	12	Old age	3	TBP	2	3 Month	1	Early	1	Sheltered	2	Season-2	2	121.845	109.189	13.4982
55	TBP-5	6	Young	1	TBP	2	3 Month	1	Early	1	Sheltered	2	Season-1	1	121.96	109.292	13.5109
56	TBP-6	13	Old age	3	TBP	2	3 Month	1	Early	1	Sheltered	2	Season-2	2	122.075	109.395	13.5237
57	TBP-7	14.2669	Old age	3	TBP	2	3 Month	1	Early	1	Sheltered	2	Season-2	2	122.19	109.498	13.5365
58	TBP-8	13	Old age	3	TBP	2	3 Month	1	Early	1	Sheltered	2	Season-2	2	122.306	109.602	13.5492
59	TBP-9	5	Young	1	TBP	2	3 Month	1	Early	1	Sheltered	2	Season-2	2	122.421	109.705	13.562
60	TBP-10	6	Young	1	TBP	2	3 Month	1	Early	1	Sheltered	2	Season-1	1	122.537	109.809	13.5748
61	TBP-11	12.466	Old age	3	TBP	2	3 Month	1	Early	1	Sheltered	2	Season-2	2	122.652	109.913	13.5877
62	TBP-12	5.26856	Young	1	TBP	2	3 Month	1	Early	1	Sheltered	2	Season-1	1	122.768	110.016	13.6005
63	TBP-13	14.9197	Old age	3	TBP	2	3 Month	1	Early	1	Open	1	Season-1	1	122.884	110.12	13.6133
64	TBP-14	14.892	Old age	3	TBP	2	3 Month	1	Early	1	Open	1	Season-1	1	123	110.224	13.6262
65	TBP-15	13.8983	Old age	3	TBP	2	3 Month	1	Early	1	Open	1	Season-1	1	123.116	110.329	13.6391
66	TBP-16	7	Young	1	TBP	2	3 Month	1	Early	1	Open	1	Season-2	2	123.233	110.433	13.6519
67	TBP-17	13.5421	Old age	3	TBP	2	3 Month	1	Early	1	Open	1	Season-1	1	123.349	110.537	13.6648
68	TBP-18	14.4763	Old age	3	TBP	2	3 Month	1	Early	1	Open	1	Season-1	1	123.466	110.641	13.6777
69	TBP-19	10.6835	Middle age	2	TBP	2	3 Month	1	Early	1	Open	1	Season-1	1	123.582	110.746	13.6907
70	TBP-20	8	Middle age	2	TBP	2	3 Month	1	Early	1	Open	1	Season-1	1	123.699	110.85	13.7036
71	TBP-21	5.45564	Young	1	TBP	2	3 Month	1	Early	1	Open	1	Season-1	1	123.816	110.955	13.7165
72	TBP-22	9	Middle age	2	TBP	2	3 Month	1	Early	1	Open	1	Season-1	1	123.933	111.06	13.7295
73	TBP-23	9.35652	Middle age	2	TBP	2	3 Month	1	Early	1	Open	1	Season-1	1	124.05	111.165	13.7425
74	TBP-24	11.6103	Old age	3	TBP	2	3 Month	1	Early	1	Open	1	Season-1	1	124.167	111.27	13.7554
75	TBP-25	8	Middle age	2	TBP	2	3 Month	1	Early	1	Open	1	Season-1	1	124.284	111.375	13.7684
76	TBP-26	12.8323	Old age	3	TBP	2	3 Month	1	Late	2	Sheltered	2	Season-2	2	124.401	111.48	13.7814
77	TBP-27	9	Middle age	2	TBP	2	3 Month	1	Late	2	Sheltered	2	Season-1	1	124.519	111.585	13.7944
78	TBP-28	11	Middle age	2	TBP	2	3 Month	1	Late	2	Sheltered	2	Season-1	1	124.637	111.691	13.8075
79	TBP-29	8	Middle age	2	TBP	2	3 Month	1	Late	2	Sheltered	2	Season-1	1	124.754	111.796	13.8205
80	TBP-30	7.64565	Middle age	2	TBP	2	3 Month	1	Late	2	Sheltered	2	Season-1	1	124.872	111.902	13.8336
81	TBP-31	8.82763	Middle age	2	TBP	2	3 Month	1	Late	2	Sheltered	2	Season-1	1	124.99	112.008	13.8466
82	TBP-32	10	Middle age	2	TBP	2	3 Month	1	Late	2	Sheltered	2	Season-1	1	125.108	112.113	13.8597
83	TBP-33	8	Middle age	2	TBP	2	3 Month	1	Late	2	Sheltered	2	Season-1	1	125.226	112.219	13.8728
84	TBP-34	6.47343	Young	1	TBP	2	3 Month	1	Late	2	Sheltered	2	Season-1	1	125.345	112.325	13.8859
85	TBP-35	8	Middle age	2	TBP	2	3 Month	1	Late	2	Sheltered	2	Season-1	1	125.463	112.431	13.899
86	TBP-36	5.87893	Young	1	TBP	2	3 Month	1	Late	2	Sheltered	2	Season-1	1	125.581	112.537	13.9121
87	TBP-37	9	Middle age	2	TBP	2	3 Month	1	Late	2	Sheltered	2	Season-1	1	125.7	112.644	13.9253
88	TBP-38	7.36885	Young	1	TBP	2	3 Month	1	Late	2	Open	1	Season-1	1	125.819	112.75	13.9384
89	TBP-39	8.19895	Middle age	2	TBP	2	3 Month	1	Late	2	Open	1	Season-1	1	125.938	112.857	13.9516
90	TBP-40	9	Middle age	2	TBP	2	3 Month	1	Late	2	Open	1	Season-1	1	126.056	112.963	13.9648
91	TBP-41	9	Middle age	2	TBP	2	3 Month	1	Late	2	Open	1	Season-2	2	126.176	113.07	13.978
92	TBP-42	9.68825	Middle age	2	TBP	2	3 Month	1	Late	2	Open	1	Season-1	1	126.295	113.177	13.9912
93	TBP-43	11	Middle age	2	TBP	2	3 Month	1	Late	2	Open	1	Season-1	1	126.414	113.284	14.0044
94	TBP-44	11	Middle age	2	TBP	2	3 Month	1	Late	2	Open	1	Season-1	1	126.533	113.391	14.0176
95	TBP-45	9	Middle age	2	TBP	2	3 Month	1	Late	2	Open	1	Season-1	1	126.653	113.498	14.0308
96	TBP-46	8	Middle age	2	TBP	2	3 Month	1	Late	2	Open	1	Season-1	1	126.773	113.605	14.0441
97	TBP-47	11	Middle age	2	TBP	2	3 Month	1	Late	2	Open	1	Season-1	1	126.892	113.712	14.0574
98	TBP-48	10	Middle age	2	TBP	2	3 Month	1	Late	2	Open	1	Season-1	1	127.012	113.82	14.0706
99	TBP-49	8.00302	Middle age	2	TBP	2	3 Month	1	Late	2	Open	1	Season-1	1	127.132	113.927	14.0839
100	TBP-50	8	Middle age	2	TBP	2	3 Month	1	Late	2	Open	1	Season-1	1	127.252	114.035	14.0972
101	Perch-1	12.1682	Old age	3	Perch	3	3 Month	1	Early	1	Sheltered	2	Season-2	2	115.65	115.5	14.48
102	Perch-2	7.57576	Middle age	2	Perch	3	3 Month	1	Early	1	Sheltered	2	Season-2	2	115.663	115.513	14.4816
103	Perch-3	11.4534	Middle age	2	Perch	3	3 Month	1	Early	1	Sheltered	2	Season-1	1	116.65	115.526	14.4832
104	Perch-4	11.8368	Old age	3	Perch	3	3 Month	1	Early	1	Sheltered	2	Season-2	2	116.663	115.539	14.4848
105	Perch-5	12.6818	Old age	3	Perch	3	3 Month	1	Early	1	Sheltered	2	Season-1	1	117.65	115.551	14.4864
106	Perch-6	5.0354	Young	1	Perch	3	3 Month	1	Early	1	Sheltered	2	Season-2	2	117.663	115.564	14.488
107	Perch-7	5.68484	Young	1	Perch	3	3 Month	1	Early	1	Sheltered	2	Season-1	1	118.65	115.577	14.4897
108	Perch-8	8.47118	Middle age	2	Perch	3	3 Month	1	Early	1	Sheltered	2	Season-1	1	118.663	115.59	14.4913
109	Perch-9	7.30873	Young	1	Perch	3	3 Month	1	Early	1	Sheltered	2	Season-1	1	119.65	115.603	14.4929
110	Perch-10	10.0032	Middle age	2	Perch	3	3 Month	1	Early	1	Sheltered	2	Season-1	1	119.663	115.616	14.4945
111	Perch-11	6.91168	Young	1	Perch	3	3 Month	1	Early	1	Sheltered	2	Season-1	1	120.65	115.628	14.4961
112	Perch-12	8.37535	Middle age	2	Perch	3	3 Month	1	Early	1	Sheltered	2	Season-1	1	120.663	115.641	14.4977
113	Perch-13	10.9264	Middle age	2	Perch	3	3 Month	1	Early	1	Open	1	Season-1	1	121.65	115.654	14.4993
114	Perch-14	6.91443	Young	1	Perch	3	3 Month	1	Early	1	Open	1	Season-1	1	121.663	115.667	14.5009
115	Perch-15	9.62416	Middle age	2	Perch	3	3 Month	1	Early	1	Open	1	Season-1	1	122.65	115.68	14.5025
116	Perch-16	9.68276	Middle age	2	Perch	3	3 Month	1	Early	1	Open	1	Season-2	2	122.663	115.693	14.5042
117	Perch-17	9.3141	Middle age	2	Perch	3	3 Month	1	Early	1	Open	1	Season-1	1	123.65	115.706	14.5058
118	Perch-18	12.8884	Old age	3	Perch	3	3 Month	1	Early	1	Open	1	Season-1	1	123.663	115.718	14.5074
119	Perch-19	14.0921	Old age	3	Perch	3	3 Month	1	Early	1	Open	1	Season-1	1	124.65	115.731	14.509
120	Perch-20	11.7071	Old age	3	Perch	3	3 Month	1	Early	1	Open	1	Season-1	1	124.663	115.744	14.5106
121	Perch-21	9.16486	Middle age	2	Perch	3	3 Month	1	Early	1	Open	1	Season-2	2	125.65	115.757	14.5122
122	Perch-22	8.94421	Middle age	2	Perch	3	3 Month	1	Early	1	Open	1	Season-2	2	125.663	115.77	14.5138
123	Perch-23	8.96222	Middle age	2	Perch	3	3 Month	1	Early	1	Open	1	Season-1	1	126.65	115.783	14.5154
124	Perch-24	8.39457	Middle age	2	Perch	3	3 Month	1	Early	1	Open	1	Season-1	1	126.663	115.796	14.517
125	Perch-25	13.9761	Old age	3	Perch	3	3 Month	1	Early	1	Open	1	Season-1	1	127.65	115.808	14.5187
126	Perch-26	13.5812	Old age	3	Perch	3	3 Month	1	Late	2	Sheltered	2	Season-2	2	127.663	115.821	14.5203
127	Perch-27	6.76824	Young	1	Perch	3	3 Month	1	Late	2	Sheltered	2	Season-1	1	128.65	115.834	14.5219
128	Perch-28	13.049	Old age	3	Perch	3	3 Month	1	Late	2	Sheltered	2	Season-1	1	128.663	115.847	14.5235
129	Perch-29	6.12796	Young	1	Perch	3	3 Month	1	Late	2	Sheltered	2	Season-1	1	129.65	115.86	14.5251
130	Perch-30	7.78512	Middle age	2	Perch	3	3 Month	1	Late	2	Sheltered	2	Season-1	1	129.663	115.873	14.5267
131	Perch-31	5.16205	Young	1	Perch	3	3 Month	1	Late	2	Sheltered	2	Season-1	1	130.65	115.886	14.5283
132	Perch-32	5.88321	Young	1	Perch	3	3 Month	1	Late	2	Sheltered	2	Season-1	1	130.663	115.898	14.53
133	Perch-33	10.4723	Middle age	2	Perch	3	3 Month	1	Late	2	Sheltered	2	Season-1	1	131.65	115.911	14.5316
134	Perch-34	5.52431	Young	1	Perch	3	3 Month	1	Late	2	Sheltered	2	Season-1	1	131.663	115.924	14.5332
135	Perch-35	11.6799	Old age	3	Perch	3	3 Month	1	Late	2	Sheltered	2	Season-1	1	132.65	115.937	14.5348
136	Perch-36	10.9731	Middle age	2	Perch	3	3 Month	1	Late	2	Sheltered	2	Season-1	1	132.663	115.95	14.5364
137	Perch-37	9.73128	Middle age	2	Perch	3	3 Month	1	Late	2	Sheltered	2	Season-1	1	133.65	115.963	14.538
138	Perch-38	8.79162	Middle age	2	Perch	3	3 Month	1	Late	2	Open	1	Season-1	1	133.663	115.976	14.5396
139	Perch-39	14.8581	Old age	3	Perch	3	3 Month	1	Late	2	Open	1	Season-2	2	134.65	115.989	14.5413
140	Perch-40	14.1595	Old age	3	Perch	3	3 Month	1	Late	2	Open	1	Season-1	1	134.663	116.002	14.5429
141	Perch-41	7.02979	Young	1	Perch	3	3 Month	1	Late	2	Open	1	Season-1	1	135.65	116.014	14.5445
142	Perch-42	11.2651	Middle age	2	Perch	3	3 Month	1	Late	2	Open	1	Season-1	1	135.663	116.027	14.5461
143	Perch-43	9.50667	Middle age	2	Perch	3	3 Month	1	Late	2	Open	1	Season-1	1	136.65	116.04	14.5477
144	Perch-44	8.47728	Middle age	2	Perch	3	3 Month	1	Late	2	Open	1	Season-1	1	136.663	116.053	14.5493
145	Perch-45	5.86581	Young	1	Perch	3	3 Month	1	Late	2	Open	1	Season-1	1	137.65	116.066	14.551
146	Perch-46	9.64187	Middle age	2	Perch	3	3 Month	1	Late	2	Open	1	Season-1	1	137.663	116.079	14.5526
147	Perch-47	8.95825	Middle age	2	Perch	3	3 Month	1	Late	2	Open	1	Season-1	1	138.65	116.092	14.5542
148	Perch-48	8.66222	Middle age	2	Perch	3	3 Month	1	Late	2	Open	1	Season-1	1	138.663	116.105	14.5558
149	Perch-49	12.8384	Old age	3	Perch	3	3 Month	1	Late	2	Open	1	Season-1	1	139.65	116.118	14.5574
150	Perch-50	6.71056	Young	1	Perch	3	3 Month	1	Late	2	Open	1	Season-1	1	139.663	116.131	14.559
151	Arab-1	13	Old age	3	Arab	1	6 Months	2	Early	1	Sheltered	2	Season-2	2	124.46	106.68	13.21
152	Arab-2	7	Young	1	Arab	1	6 Months	2	Early	1	Sheltered	2	Season-2	2	124.571	106.775	13.2217
153	Arab-3	13	Old age	3	Arab	1	6 Months	2	Early	1	Sheltered	2	Season-2	2	124.681	106.87	13.2335
154	Arab-4	5.95859	Young	1	Arab	1	6 Months	2	Early	1	Sheltered	2	Season-2	2	124.792	106.965	13.2453
155	Arab-5	5	Young	1	Arab	1	6 Months	2	Early	1	Sheltered	2	Season-2	2	124.903	107.06	13.257
156	Arab-6	10.7317	Middle age	2	Arab	1	6 Months	2	Early	1	Sheltered	2	Season-1	1	125.014	107.155	13.2688
157	Arab-7	8.32499	Middle age	2	Arab	1	6 Months	2	Early	1	Sheltered	2	Season-1	1	125.125	107.25	13.2806
158	Arab-8	12	Old age	3	Arab	1	6 Months	2	Early	1	Sheltered	2	Season-2	2	125.236	107.346	13.2924
159	Arab-9	7	Young	1	Arab	1	6 Months	2	Early	1	Sheltered	2	Season-2	2	125.348	107.441	13.3042
160	Arab-10	6	Young	1	Arab	1	6 Months	2	Early	1	Sheltered	2	Season-1	1	125.459	107.536	13.3161
161	Arab-11	11.5349	Old age	3	Arab	1	6 Months	2	Early	1	Sheltered	2	Season-2	2	125.571	107.632	13.3279
162	Arab-12	12.5124	Old age	3	Arab	1	6 Months	2	Early	1	Sheltered	2	Season-2	2	125.682	107.728	13.3397
163	Arab-13	11.1968	Middle age	2	Arab	1	6 Months	2	Early	1	Open	1	Season-2	2	125.794	107.823	13.3516
164	Arab-14	7.96274	Middle age	2	Arab	1	6 Months	2	Early	1	Open	1	Season-2	2	125.906	107.919	13.3635
165	Arab-15	11.1928	Middle age	2	Arab	1	6 Months	2	Early	1	Open	1	Season-2	2	126.018	108.015	13.3753
166	Arab-16	13	Old age	3	Arab	1	6 Months	2	Early	1	Open	1	Season-1	1	126.13	108.111	13.3872
167	Arab-17	6.19114	Young	1	Arab	1	6 Months	2	Early	1	Open	1	Season-2	2	126.242	108.207	13.3991
168	Arab-18	11.2535	Middle age	2	Arab	1	6 Months	2	Early	1	Open	1	Season-2	2	126.354	108.304	13.411
169	Arab-19	5.73641	Young	1	Arab	1	6 Months	2	Early	1	Open	1	Season-2	2	126.466	108.4	13.423
170	Arab-20	5.36256	Young	1	Arab	1	6 Months	2	Early	1	Open	1	Season-2	2	126.579	108.496	13.4349
171	Arab-21	6.00467	Young	1	Arab	1	6 Months	2	Early	1	Open	1	Season-1	1	126.691	108.593	13.4468
172	Arab-22	14.2804	Old age	3	Arab	1	6 Months	2	Early	1	Open	1	Season-2	2	126.804	108.689	13.4588
173	Arab-23	7.5547	Middle age	2	Arab	1	6 Months	2	Early	1	Open	1	Season-1	1	126.917	108.786	13.4708
174	Arab-24	12.311	Old age	3	Arab	1	6 Months	2	Early	1	Open	1	Season-2	2	127.03	108.882	13.4827
175	Arab-25	12.6586	Old age	3	Arab	1	6 Months	2	Early	1	Open	1	Season-2	2	127.142	108.979	13.4947
176	Arab-26	7.70333	Middle age	2	Arab	1	6 Months	2	Late	2	Sheltered	2	Season-1	1	127.255	109.076	13.5067
177	Arab-27	9.49446	Middle age	2	Arab	1	6 Months	2	Late	2	Sheltered	2	Season-2	2	127.369	109.173	13.5187
178	Arab-28	12.7731	Old age	3	Arab	1	6 Months	2	Late	2	Sheltered	2	Season-1	1	127.482	109.27	13.5307
179	Arab-29	13.6978	Old age	3	Arab	1	6 Months	2	Late	2	Sheltered	2	Season-2	2	127.595	109.367	13.5428
180	Arab-30	13.5028	Old age	3	Arab	1	6 Months	2	Late	2	Sheltered	2	Season-1	1	127.709	109.464	13.5548
181	Arab-31	6.77526	Young	1	Arab	1	6 Months	2	Late	2	Sheltered	2	Season-1	1	127.822	109.562	13.5668
182	Arab-32	12.6186	Old age	3	Arab	1	6 Months	2	Late	2	Sheltered	2	Season-1	1	127.936	109.659	13.5789
183	Arab-33	11.9283	Old age	3	Arab	1	6 Months	2	Late	2	Sheltered	2	Season-1	1	128.049	109.757	13.591
184	Arab-34	7.01239	Young	1	Arab	1	6 Months	2	Late	2	Sheltered	2	Season-1	1	128.163	109.854	13.6031
185	Arab-35	7.12775	Young	1	Arab	1	6 Months	2	Late	2	Sheltered	2	Season-1	1	128.277	109.952	13.6151
186	Arab-36	12.4502	Old age	3	Arab	1	6 Months	2	Late	2	Sheltered	2	Season-1	1	128.391	110.05	13.6272
187	Arab-37	9.16059	Middle age	2	Arab	1	6 Months	2	Late	2	Sheltered	2	Season-1	1	128.505	110.147	13.6394
188	Arab-38	6.94952	Young	1	Arab	1	6 Months	2	Late	2	Open	1	Season-1	1	128.62	110.245	13.6515
189	Arab-39	6.966	Young	1	Arab	1	6 Months	2	Late	2	Open	1	Season-1	1	128.734	110.343	13.6636
190	Arab-40	10.3352	Middle age	2	Arab	1	6 Months	2	Late	2	Open	1	Season-1	1	128.848	110.441	13.6758
191	Arab-41	9	Middle age	2	Arab	1	6 Months	2	Late	2	Open	1	Season-1	1	128.963	110.54	13.6879
192	Arab-42	10	Middle age	2	Arab	1	6 Months	2	Late	2	Open	1	Season-1	1	129.077	110.638	13.7001
193	Arab-43	11	Middle age	2	Arab	1	6 Months	2	Late	2	Open	1	Season-1	1	129.192	110.736	13.7123
194	Arab-44	7.99173	Middle age	2	Arab	1	6 Months	2	Late	2	Open	1	Season-1	1	129.307	110.835	13.7245
195	Arab-45	10.8596	Middle age	2	Arab	1	6 Months	2	Late	2	Open	1	Season-1	1	129.422	110.933	13.7367
196	Arab-46	11.4501	Middle age	2	Arab	1	6 Months	2	Late	2	Open	1	Season-1	1	129.537	111.032	13.7489
197	Arab-47	10	Middle age	2	Arab	1	6 Months	2	Late	2	Open	1	Season-1	1	129.652	111.13	13.7611
198	Arab-48	8	Middle age	2	Arab	1	6 Months	2	Late	2	Open	1	Season-1	1	129.767	111.229	13.7733
199	Arab-49	9	Middle age	2	Arab	1	6 Months	2	Late	2	Open	1	Season-1	1	129.883	111.328	13.7856
200	Arab-50	10	Middle age	2	Arab	1	6 Months	2	Late	2	Open	1	Season-1	1	129.998	111.427	13.7978
201	TBP-1	12.6641	Old age	3	TBP	2	6 Months	2	Early	1	Sheltered	2	Season-1	1	129.54	112.45	14.22
202	TBP-2	6.58025	Young	1	TBP	2	6 Months	2	Early	1	Sheltered	2	Season-2	2	129.662	112.556	14.2334
203	TBP-3	7	Young	1	TBP	2	6 Months	2	Early	1	Sheltered	2	Season-2	2	129.785	112.663	14.2469
204	TBP-4	12	Old age	3	TBP	2	6 Months	2	Early	1	Sheltered	2	Season-2	2	129.907	112.769	14.2603
205	TBP-5	6	Young	1	TBP	2	6 Months	2	Early	1	Sheltered	2	Season-1	1	130.03	112.875	14.2738
206	TBP-6	13	Old age	3	TBP	2	6 Months	2	Early	1	Sheltered	2	Season-2	2	130.153	112.982	14.2873
207	TBP-7	14.2669	Old age	3	TBP	2	6 Months	2	Early	1	Sheltered	2	Season-2	2	130.276	113.089	14.3008
208	TBP-8	13	Old age	3	TBP	2	6 Months	2	Early	1	Sheltered	2	Season-2	2	130.399	113.196	14.3143
209	TBP-9	5	Young	1	TBP	2	6 Months	2	Early	1	Sheltered	2	Season-2	2	130.522	113.302	14.3278
210	TBP-10	6	Young	1	TBP	2	6 Months	2	Early	1	Sheltered	2	Season-1	1	130.645	113.409	14.3413
211	TBP-11	12.466	Old age	3	TBP	2	6 Months	2	Early	1	Sheltered	2	Season-2	2	130.769	113.517	14.3549
212	TBP-12	5.26856	Young	1	TBP	2	6 Months	2	Early	1	Sheltered	2	Season-1	1	130.892	113.624	14.3684
213	TBP-13	14.9197	Old age	3	TBP	2	6 Months	2	Early	1	Open	1	Season-1	1	131.016	113.731	14.382
214	TBP-14	14.892	Old age	3	TBP	2	6 Months	2	Early	1	Open	1	Season-1	1	131.14	113.838	14.3956
215	TBP-15	13.8983	Old age	3	TBP	2	6 Months	2	Early	1	Open	1	Season-1	1	131.263	113.946	14.4092
216	TBP-16	7	Young	1	TBP	2	6 Months	2	Early	1	Open	1	Season-2	2	131.387	114.054	14.4228
217	TBP-17	13.5421	Old age	3	TBP	2	6 Months	2	Early	1	Open	1	Season-1	1	131.511	114.161	14.4364
218	TBP-18	14.4763	Old age	3	TBP	2	6 Months	2	Early	1	Open	1	Season-1	1	131.636	114.269	14.45
219	TBP-19	10.6835	Middle age	2	TBP	2	6 Months	2	Early	1	Open	1	Season-1	1	131.76	114.377	14.4637
220	TBP-20	8	Middle age	2	TBP	2	6 Months	2	Early	1	Open	1	Season-1	1	131.884	114.485	14.4774
221	TBP-21	5.45564	Young	1	TBP	2	6 Months	2	Early	1	Open	1	Season-1	1	132.009	114.593	14.491
222	TBP-22	9	Middle age	2	TBP	2	6 Months	2	Early	1	Open	1	Season-1	1	132.134	114.701	14.5047
223	TBP-23	9.35652	Middle age	2	TBP	2	6 Months	2	Early	1	Open	1	Season-1	1	132.258	114.81	14.5184
224	TBP-24	11.6103	Old age	3	TBP	2	6 Months	2	Early	1	Open	1	Season-1	1	132.383	114.918	14.5321
225	TBP-25	8	Middle age	2	TBP	2	6 Months	2	Early	1	Open	1	Season-1	1	132.508	115.027	14.5458
226	TBP-26	12.8323	Old age	3	TBP	2	6 Months	2	Late	2	Sheltered	2	Season-2	2	132.633	115.135	14.5596
227	TBP-27	9	Middle age	2	TBP	2	6 Months	2	Late	2	Sheltered	2	Season-1	1	132.759	115.244	14.5733
228	TBP-28	11	Middle age	2	TBP	2	6 Months	2	Late	2	Sheltered	2	Season-1	1	132.884	115.353	14.5871
229	TBP-29	8	Middle age	2	TBP	2	6 Months	2	Late	2	Sheltered	2	Season-1	1	133.01	115.462	14.6009
230	TBP-30	7.64565	Middle age	2	TBP	2	6 Months	2	Late	2	Sheltered	2	Season-1	1	133.135	115.571	14.6147
231	TBP-31	8.82763	Middle age	2	TBP	2	6 Months	2	Late	2	Sheltered	2	Season-1	1	133.261	115.68	14.6285
232	TBP-32	10	Middle age	2	TBP	2	6 Months	2	Late	2	Sheltered	2	Season-1	1	133.387	115.789	14.6423
233	TBP-33	8	Middle age	2	TBP	2	6 Months	2	Late	2	Sheltered	2	Season-1	1	133.513	115.899	14.6561
234	TBP-34	6.47343	Young	1	TBP	2	6 Months	2	Late	2	Sheltered	2	Season-1	1	133.639	116.008	14.67
235	TBP-35	8	Middle age	2	TBP	2	6 Months	2	Late	2	Sheltered	2	Season-1	1	133.765	116.118	14.6838
236	TBP-36	5.87893	Young	1	TBP	2	6 Months	2	Late	2	Sheltered	2	Season-1	1	133.891	116.227	14.6977
237	TBP-37	9	Middle age	2	TBP	2	6 Months	2	Late	2	Sheltered	2	Season-1	1	134.018	116.337	14.7116
238	TBP-38	7.36885	Young	1	TBP	2	6 Months	2	Late	2	Open	1	Season-1	1	134.145	116.447	14.7255
239	TBP-39	8.19895	Middle age	2	TBP	2	6 Months	2	Late	2	Open	1	Season-1	1	134.271	116.557	14.7394
240	TBP-40	9	Middle age	2	TBP	2	6 Months	2	Late	2	Open	1	Season-1	1	134.398	116.667	14.7533
241	TBP-41	9	Middle age	2	TBP	2	6 Months	2	Late	2	Open	1	Season-2	2	134.525	116.777	14.7672
242	TBP-42	9.68825	Middle age	2	TBP	2	6 Months	2	Late	2	Open	1	Season-1	1	134.652	116.888	14.7812
243	TBP-43	11	Middle age	2	TBP	2	6 Months	2	Late	2	Open	1	Season-1	1	134.779	116.998	14.7951
244	TBP-44	11	Middle age	2	TBP	2	6 Months	2	Late	2	Open	1	Season-1	1	134.906	117.108	14.8091
245	TBP-45	9	Middle age	2	TBP	2	6 Months	2	Late	2	Open	1	Season-1	1	135.034	117.219	14.8231
246	TBP-46	8	Middle age	2	TBP	2	6 Months	2	Late	2	Open	1	Season-1	1	135.161	117.33	14.8371
247	TBP-47	11	Middle age	2	TBP	2	6 Months	2	Late	2	Open	1	Season-1	1	135.289	117.441	14.8511
248	TBP-48	10	Middle age	2	TBP	2	6 Months	2	Late	2	Open	1	Season-1	1	135.417	117.552	14.8651
249	TBP-49	8.00302	Middle age	2	TBP	2	6 Months	2	Late	2	Open	1	Season-1	1	135.545	117.663	14.8792
250	TBP-50	8	Middle age	2	TBP	2	6 Months	2	Late	2	Open	1	Season-1	1	135.673	117.774	14.8932
251	Perch-1	12.1682	Old age	3	Perch	3	6 Months	2	Early	1	Sheltered	2	Season-2	2	127.54	120.55	15.24
252	Perch-2	7.57576	Middle age	2	Perch	3	6 Months	2	Early	1	Sheltered	2	Season-2	2	127.682	120.684	15.2569
253	Perch-3	11.4534	Middle age	2	Perch	3	6 Months	2	Early	1	Sheltered	2	Season-1	1	127.824	120.818	15.2739
254	Perch-4	11.8368	Old age	3	Perch	3	6 Months	2	Early	1	Sheltered	2	Season-2	2	127.966	120.952	15.2909
255	Perch-5	12.6818	Old age	3	Perch	3	6 Months	2	Early	1	Sheltered	2	Season-1	1	128.108	121.087	15.3078
256	Perch-6	5.0354	Young	1	Perch	3	6 Months	2	Early	1	Sheltered	2	Season-2	2	128.25	121.221	15.3249
257	Perch-7	5.68484	Young	1	Perch	3	6 Months	2	Early	1	Sheltered	2	Season-1	1	128.393	121.356	15.3419
258	Perch-8	8.47118	Middle age	2	Perch	3	6 Months	2	Early	1	Sheltered	2	Season-1	1	128.535	121.491	15.3589
259	Perch-9	7.30873	Young	1	Perch	3	6 Months	2	Early	1	Sheltered	2	Season-1	1	128.678	121.626	15.376
260	Perch-10	10.0032	Middle age	2	Perch	3	6 Months	2	Early	1	Sheltered	2	Season-1	1	128.821	121.761	15.3931
261	Perch-11	6.91168	Young	1	Perch	3	6 Months	2	Early	1	Sheltered	2	Season-1	1	128.964	121.896	15.4102
262	Perch-12	8.37535	Middle age	2	Perch	3	6 Months	2	Early	1	Sheltered	2	Season-1	1	129.108	122.032	15.4273
263	Perch-13	10.9264	Middle age	2	Perch	3	6 Months	2	Early	1	Open	1	Season-1	1	129.251	122.167	15.4444
264	Perch-14	6.91443	Young	1	Perch	3	6 Months	2	Early	1	Open	1	Season-1	1	129.395	122.303	15.4616
265	Perch-15	9.62416	Middle age	2	Perch	3	6 Months	2	Early	1	Open	1	Season-1	1	129.538	122.439	15.4788
266	Perch-16	9.68276	Middle age	2	Perch	3	6 Months	2	Early	1	Open	1	Season-2	2	129.682	122.575	15.496
267	Perch-17	9.3141	Middle age	2	Perch	3	6 Months	2	Early	1	Open	1	Season-1	1	129.826	122.711	15.5132
268	Perch-18	12.8884	Old age	3	Perch	3	6 Months	2	Early	1	Open	1	Season-1	1	129.971	122.847	15.5304
269	Perch-19	14.0921	Old age	3	Perch	3	6 Months	2	Early	1	Open	1	Season-1	1	130.115	122.984	15.5477
270	Perch-20	11.7071	Old age	3	Perch	3	6 Months	2	Early	1	Open	1	Season-1	1	130.26	123.121	15.565
271	Perch-21	9.16486	Middle age	2	Perch	3	6 Months	2	Early	1	Open	1	Season-2	2	130.404	123.257	15.5823
272	Perch-22	8.94421	Middle age	2	Perch	3	6 Months	2	Early	1	Open	1	Season-2	2	130.549	123.394	15.5996
273	Perch-23	8.96222	Middle age	2	Perch	3	6 Months	2	Early	1	Open	1	Season-1	1	130.694	123.531	15.6169
274	Perch-24	8.39457	Middle age	2	Perch	3	6 Months	2	Early	1	Open	1	Season-1	1	130.84	123.669	15.6343
275	Perch-25	13.9761	Old age	3	Perch	3	6 Months	2	Early	1	Open	1	Season-1	1	130.985	123.806	15.6516
276	Perch-26	13.5812	Old age	3	Perch	3	6 Months	2	Late	2	Sheltered	2	Season-2	2	131.13	123.944	15.669
277	Perch-27	6.76824	Young	1	Perch	3	6 Months	2	Late	2	Sheltered	2	Season-1	1	131.276	124.081	15.6864
278	Perch-28	13.049	Old age	3	Perch	3	6 Months	2	Late	2	Sheltered	2	Season-1	1	131.422	124.219	15.7039
279	Perch-29	6.12796	Young	1	Perch	3	6 Months	2	Late	2	Sheltered	2	Season-1	1	131.568	124.357	15.7213
280	Perch-30	7.78512	Middle age	2	Perch	3	6 Months	2	Late	2	Sheltered	2	Season-1	1	131.714	124.495	15.7388
281	Perch-31	5.16205	Young	1	Perch	3	6 Months	2	Late	2	Sheltered	2	Season-1	1	131.861	124.634	15.7563
282	Perch-32	5.88321	Young	1	Perch	3	6 Months	2	Late	2	Sheltered	2	Season-1	1	132.007	124.772	15.7738
283	Perch-33	10.4723	Middle age	2	Perch	3	6 Months	2	Late	2	Sheltered	2	Season-1	1	132.154	124.911	15.7913
284	Perch-34	5.52431	Young	1	Perch	3	6 Months	2	Late	2	Sheltered	2	Season-1	1	132.301	125.05	15.8088
285	Perch-35	11.6799	Old age	3	Perch	3	6 Months	2	Late	2	Sheltered	2	Season-1	1	132.448	125.189	15.8264
286	Perch-36	10.9731	Middle age	2	Perch	3	6 Months	2	Late	2	Sheltered	2	Season-1	1	132.595	125.328	15.844
287	Perch-37	9.73128	Middle age	2	Perch	3	6 Months	2	Late	2	Sheltered	2	Season-1	1	132.742	125.467	15.8616
288	Perch-38	8.79162	Middle age	2	Perch	3	6 Months	2	Late	2	Open	1	Season-1	1	132.89	125.606	15.8792
289	Perch-39	14.8581	Old age	3	Perch	3	6 Months	2	Late	2	Open	1	Season-2	2	133.037	125.746	15.8969
290	Perch-40	14.1595	Old age	3	Perch	3	6 Months	2	Late	2	Open	1	Season-1	1	133.185	125.886	15.9145
291	Perch-41	7.02979	Young	1	Perch	3	6 Months	2	Late	2	Open	1	Season-1	1	133.333	126.026	15.9322
292	Perch-42	11.2651	Middle age	2	Perch	3	6 Months	2	Late	2	Open	1	Season-1	1	133.481	126.166	15.9499
293	Perch-43	9.50667	Middle age	2	Perch	3	6 Months	2	Late	2	Open	1	Season-1	1	133.629	126.306	15.9676
294	Perch-44	8.47728	Middle age	2	Perch	3	6 Months	2	Late	2	Open	1	Season-1	1	133.778	126.446	15.9854
295	Perch-45	5.86581	Young	1	Perch	3	6 Months	2	Late	2	Open	1	Season-1	1	133.927	126.587	16.0031
296	Perch-46	9.64187	Middle age	2	Perch	3	6 Months	2	Late	2	Open	1	Season-1	1	134.075	126.727	16.0209
297	Perch-47	8.95825	Middle age	2	Perch	3	6 Months	2	Late	2	Open	1	Season-1	1	134.224	126.868	16.0387
298	Perch-48	8.66222	Middle age	2	Perch	3	6 Months	2	Late	2	Open	1	Season-1	1	134.374	127.009	16.0565
299	Perch-49	12.8384	Old age	3	Perch	3	6 Months	2	Late	2	Open	1	Season-1	1	134.523	127.15	16.0744
300	Perch-50	6.71056	Young	1	Perch	3	6 Months	2	Late	2	Open	1	Season-1	1	134.672	127.291	16.0922
301	Arab-1	13	Old age	3	Arab	1	9 Months	3	Early	1	Sheltered	2	Season-2	2	129.54	111.76	13.97
302	Arab-2	7	Young	1	Arab	1	9 Months	3	Early	1	Sheltered	2	Season-2	2	129.655	111.859	13.9824
303	Arab-3	13	Old age	3	Arab	1	9 Months	3	Early	1	Sheltered	2	Season-2	2	129.77	111.959	13.9948
304	Arab-4	5.95859	Young	1	Arab	1	9 Months	3	Early	1	Sheltered	2	Season-2	2	129.886	112.058	14.0073
305	Arab-5	5	Young	1	Arab	1	9 Months	3	Early	1	Sheltered	2	Season-2	2	130.001	112.158	14.0197
306	Arab-6	10.7317	Middle age	2	Arab	1	9 Months	3	Early	1	Sheltered	2	Season-1	1	130.117	112.258	14.0322
307	Arab-7	8.32499	Middle age	2	Arab	1	9 Months	3	Early	1	Sheltered	2	Season-1	1	130.232	112.357	14.0447
308	Arab-8	12	Old age	3	Arab	1	9 Months	3	Early	1	Sheltered	2	Season-2	2	130.348	112.457	14.0572
309	Arab-9	7	Young	1	Arab	1	9 Months	3	Early	1	Sheltered	2	Season-2	2	130.464	112.557	14.0697
310	Arab-10	6	Young	1	Arab	1	9 Months	3	Early	1	Sheltered	2	Season-1	1	130.58	112.657	14.0822
311	Arab-11	11.5349	Old age	3	Arab	1	9 Months	3	Early	1	Sheltered	2	Season-2	2	130.696	112.757	14.0947
312	Arab-12	12.5124	Old age	3	Arab	1	9 Months	3	Early	1	Sheltered	2	Season-2	2	130.812	112.858	14.1072
313	Arab-13	11.1968	Middle age	2	Arab	1	9 Months	3	Early	1	Open	1	Season-2	2	130.929	112.958	14.1197
314	Arab-14	7.96274	Middle age	2	Arab	1	9 Months	3	Early	1	Open	1	Season-2	2	131.045	113.058	14.1323
315	Arab-15	11.1928	Middle age	2	Arab	1	9 Months	3	Early	1	Open	1	Season-2	2	131.161	113.159	14.1449
316	Arab-16	13	Old age	3	Arab	1	9 Months	3	Early	1	Open	1	Season-1	1	131.278	113.259	14.1574
317	Arab-17	6.19114	Young	1	Arab	1	9 Months	3	Early	1	Open	1	Season-2	2	131.395	113.36	14.17
318	Arab-18	11.2535	Middle age	2	Arab	1	9 Months	3	Early	1	Open	1	Season-2	2	131.511	113.461	14.1826
319	Arab-19	5.73641	Young	1	Arab	1	9 Months	3	Early	1	Open	1	Season-2	2	131.628	113.562	14.1952
320	Arab-20	5.36256	Young	1	Arab	1	9 Months	3	Early	1	Open	1	Season-2	2	131.745	113.663	14.2078
321	Arab-21	6.00467	Young	1	Arab	1	9 Months	3	Early	1	Open	1	Season-1	1	131.862	113.764	14.2205
322	Arab-22	14.2804	Old age	3	Arab	1	9 Months	3	Early	1	Open	1	Season-2	2	131.98	113.865	14.2331
323	Arab-23	7.5547	Middle age	2	Arab	1	9 Months	3	Early	1	Open	1	Season-1	1	132.097	113.966	14.2458
324	Arab-24	12.311	Old age	3	Arab	1	9 Months	3	Early	1	Open	1	Season-2	2	132.214	114.067	14.2584
325	Arab-25	12.6586	Old age	3	Arab	1	9 Months	3	Early	1	Open	1	Season-2	2	132.332	114.169	14.2711
326	Arab-26	7.70333	Middle age	2	Arab	1	9 Months	3	Late	2	Sheltered	2	Season-1	1	132.45	114.27	14.2838
327	Arab-27	9.49446	Middle age	2	Arab	1	9 Months	3	Late	2	Sheltered	2	Season-2	2	132.567	114.372	14.2965
328	Arab-28	12.7731	Old age	3	Arab	1	9 Months	3	Late	2	Sheltered	2	Season-1	1	132.685	114.473	14.3092
329	Arab-29	13.6978	Old age	3	Arab	1	9 Months	3	Late	2	Sheltered	2	Season-2	2	132.803	114.575	14.3219
330	Arab-30	13.5028	Old age	3	Arab	1	9 Months	3	Late	2	Sheltered	2	Season-1	1	132.921	114.677	14.3346
331	Arab-31	6.77526	Young	1	Arab	1	9 Months	3	Late	2	Sheltered	2	Season-1	1	133.039	114.779	14.3474
332	Arab-32	12.6186	Old age	3	Arab	1	9 Months	3	Late	2	Sheltered	2	Season-1	1	133.158	114.881	14.3601
333	Arab-33	11.9283	Old age	3	Arab	1	9 Months	3	Late	2	Sheltered	2	Season-1	1	133.276	114.983	14.3729
334	Arab-34	7.01239	Young	1	Arab	1	9 Months	3	Late	2	Sheltered	2	Season-1	1	133.394	115.085	14.3857
335	Arab-35	7.12775	Young	1	Arab	1	9 Months	3	Late	2	Sheltered	2	Season-1	1	133.513	115.188	14.3985
336	Arab-36	12.4502	Old age	3	Arab	1	9 Months	3	Late	2	Sheltered	2	Season-1	1	133.632	115.29	14.4113
337	Arab-37	9.16059	Middle age	2	Arab	1	9 Months	3	Late	2	Sheltered	2	Season-1	1	133.75	115.393	14.4241
338	Arab-38	6.94952	Young	1	Arab	1	9 Months	3	Late	2	Open	1	Season-1	1	133.869	115.495	14.4369
339	Arab-39	6.966	Young	1	Arab	1	9 Months	3	Late	2	Open	1	Season-1	1	133.988	115.598	14.4497
340	Arab-40	10.3352	Middle age	2	Arab	1	9 Months	3	Late	2	Open	1	Season-1	1	134.107	115.701	14.4626
341	Arab-41	9	Middle age	2	Arab	1	9 Months	3	Late	2	Open	1	Season-1	1	134.227	115.803	14.4754
342	Arab-42	10	Middle age	2	Arab	1	9 Months	3	Late	2	Open	1	Season-1	1	134.346	115.906	14.4883
343	Arab-43	11	Middle age	2	Arab	1	9 Months	3	Late	2	Open	1	Season-1	1	134.465	116.009	14.5012
344	Arab-44	7.99173	Middle age	2	Arab	1	9 Months	3	Late	2	Open	1	Season-1	1	134.585	116.112	14.5141
345	Arab-45	10.8596	Middle age	2	Arab	1	9 Months	3	Late	2	Open	1	Season-1	1	134.704	116.216	14.527
346	Arab-46	11.4501	Middle age	2	Arab	1	9 Months	3	Late	2	Open	1	Season-1	1	134.824	116.319	14.5399
347	Arab-47	10	Middle age	2	Arab	1	9 Months	3	Late	2	Open	1	Season-1	1	134.944	116.422	14.5528
348	Arab-48	8	Middle age	2	Arab	1	9 Months	3	Late	2	Open	1	Season-1	1	135.064	116.526	14.5657
349	Arab-49	9	Middle age	2	Arab	1	9 Months	3	Late	2	Open	1	Season-1	1	135.184	116.629	14.5787
350	Arab-50	10	Middle age	2	Arab	1	9 Months	3	Late	2	Open	1	Season-1	1	135.304	116.733	14.5916
351	TBP-1	12.6641	Old age	3	TBP	2	9 Months	3	Early	1	Sheltered	2	Season-1	1	137.16	114.66	14.73
352	TBP-2	6.58025	Young	1	TBP	2	9 Months	3	Early	1	Sheltered	2	Season-2	2	137.29	114.768	14.7439
353	TBP-3	7	Young	1	TBP	2	9 Months	3	Early	1	Sheltered	2	Season-2	2	137.419	114.877	14.7578
354	TBP-4	12	Old age	3	TBP	2	9 Months	3	Early	1	Sheltered	2	Season-2	2	137.549	114.985	14.7718
355	TBP-5	6	Young	1	TBP	2	9 Months	3	Early	1	Sheltered	2	Season-1	1	137.679	115.094	14.7857
356	TBP-6	13	Old age	3	TBP	2	9 Months	3	Early	1	Sheltered	2	Season-2	2	137.809	115.202	14.7997
357	TBP-7	14.2669	Old age	3	TBP	2	9 Months	3	Early	1	Sheltered	2	Season-2	2	137.939	115.311	14.8137
358	TBP-8	13	Old age	3	TBP	2	9 Months	3	Early	1	Sheltered	2	Season-2	2	138.069	115.42	14.8277
359	TBP-9	5	Young	1	TBP	2	9 Months	3	Early	1	Sheltered	2	Season-2	2	138.2	115.529	14.8417
360	TBP-10	6	Young	1	TBP	2	9 Months	3	Early	1	Sheltered	2	Season-1	1	138.33	115.638	14.8557
361	TBP-11	12.466	Old age	3	TBP	2	9 Months	3	Early	1	Sheltered	2	Season-2	2	138.461	115.748	14.8697
362	TBP-12	5.26856	Young	1	TBP	2	9 Months	3	Early	1	Sheltered	2	Season-1	1	138.592	115.857	14.8838
363	TBP-13	14.9197	Old age	3	TBP	2	9 Months	3	Early	1	Open	1	Season-1	1	138.723	115.966	14.8978
364	TBP-14	14.892	Old age	3	TBP	2	9 Months	3	Early	1	Open	1	Season-1	1	138.854	116.076	14.9119
365	TBP-15	13.8983	Old age	3	TBP	2	9 Months	3	Early	1	Open	1	Season-1	1	138.985	116.185	14.926
366	TBP-16	7	Young	1	TBP	2	9 Months	3	Early	1	Open	1	Season-2	2	139.116	116.295	14.9401
367	TBP-17	13.5421	Old age	3	TBP	2	9 Months	3	Early	1	Open	1	Season-1	1	139.247	116.405	14.9542
368	TBP-18	14.4763	Old age	3	TBP	2	9 Months	3	Early	1	Open	1	Season-1	1	139.379	116.515	14.9683
369	TBP-19	10.6835	Middle age	2	TBP	2	9 Months	3	Early	1	Open	1	Season-1	1	139.511	116.625	14.9824
370	TBP-20	8	Middle age	2	TBP	2	9 Months	3	Early	1	Open	1	Season-1	1	139.642	116.735	14.9966
371	TBP-21	5.45564	Young	1	TBP	2	9 Months	3	Early	1	Open	1	Season-1	1	139.774	116.845	15.0107
372	TBP-22	9	Middle age	2	TBP	2	9 Months	3	Early	1	Open	1	Season-1	1	139.906	116.956	15.0249
373	TBP-23	9.35652	Middle age	2	TBP	2	9 Months	3	Early	1	Open	1	Season-1	1	140.038	117.066	15.0391
374	TBP-24	11.6103	Old age	3	TBP	2	9 Months	3	Early	1	Open	1	Season-1	1	140.171	117.177	15.0533
375	TBP-25	8	Middle age	2	TBP	2	9 Months	3	Early	1	Open	1	Season-1	1	140.303	117.287	15.0675
376	TBP-26	12.8323	Old age	3	TBP	2	9 Months	3	Late	2	Sheltered	2	Season-2	2	140.435	117.398	15.0818
377	TBP-27	9	Middle age	2	TBP	2	9 Months	3	Late	2	Sheltered	2	Season-1	1	140.568	117.509	15.096
378	TBP-28	11	Middle age	2	TBP	2	9 Months	3	Late	2	Sheltered	2	Season-1	1	140.701	117.62	15.1103
379	TBP-29	8	Middle age	2	TBP	2	9 Months	3	Late	2	Sheltered	2	Season-1	1	140.834	117.731	15.1245
380	TBP-30	7.64565	Middle age	2	TBP	2	9 Months	3	Late	2	Sheltered	2	Season-1	1	140.967	117.842	15.1388
381	TBP-31	8.82763	Middle age	2	TBP	2	9 Months	3	Late	2	Sheltered	2	Season-1	1	141.1	117.954	15.1531
382	TBP-32	10	Middle age	2	TBP	2	9 Months	3	Late	2	Sheltered	2	Season-1	1	141.233	118.065	15.1674
383	TBP-33	8	Middle age	2	TBP	2	9 Months	3	Late	2	Sheltered	2	Season-1	1	141.367	118.176	15.1818
384	TBP-34	6.47343	Young	1	TBP	2	9 Months	3	Late	2	Sheltered	2	Season-1	1	141.5	118.288	15.1961
385	TBP-35	8	Middle age	2	TBP	2	9 Months	3	Late	2	Sheltered	2	Season-1	1	141.634	118.4	15.2104
386	TBP-36	5.87893	Young	1	TBP	2	9 Months	3	Late	2	Sheltered	2	Season-1	1	141.767	118.512	15.2248
387	TBP-37	9	Middle age	2	TBP	2	9 Months	3	Late	2	Sheltered	2	Season-1	1	141.901	118.624	15.2392
388	TBP-38	7.36885	Young	1	TBP	2	9 Months	3	Late	2	Open	1	Season-1	1	142.035	118.736	15.2536
389	TBP-39	8.19895	Middle age	2	TBP	2	9 Months	3	Late	2	Open	1	Season-1	1	142.17	118.848	15.268
390	TBP-40	9	Middle age	2	TBP	2	9 Months	3	Late	2	Open	1	Season-1	1	142.304	118.96	15.2824
391	TBP-41	9	Middle age	2	TBP	2	9 Months	3	Late	2	Open	1	Season-2	2	142.438	119.072	15.2968
392	TBP-42	9.68825	Middle age	2	TBP	2	9 Months	3	Late	2	Open	1	Season-1	1	142.573	119.185	15.3113
393	TBP-43	11	Middle age	2	TBP	2	9 Months	3	Late	2	Open	1	Season-1	1	142.707	119.297	15.3257
394	TBP-44	11	Middle age	2	TBP	2	9 Months	3	Late	2	Open	1	Season-1	1	142.842	119.41	15.3402
395	TBP-45	9	Middle age	2	TBP	2	9 Months	3	Late	2	Open	1	Season-1	1	142.977	119.523	15.3547
396	TBP-46	8	Middle age	2	TBP	2	9 Months	3	Late	2	Open	1	Season-1	1	143.112	119.636	15.3692
397	TBP-47	11	Middle age	2	TBP	2	9 Months	3	Late	2	Open	1	Season-1	1	143.247	119.749	15.3837
398	TBP-48	10	Middle age	2	TBP	2	9 Months	3	Late	2	Open	1	Season-1	1	143.383	119.862	15.3983
399	TBP-49	8.00302	Middle age	2	TBP	2	9 Months	3	Late	2	Open	1	Season-1	1	143.518	119.975	15.4128
400	TBP-50	8	Middle age	2	TBP	2	9 Months	3	Late	2	Open	1	Season-1	1	143.653	120.088	15.4274
401	Perch-1	12.1682	Old age	3	Perch	3	9 Months	3	Early	1	Sheltered	2	Season-2	2	134.62	129.88	16
402	Perch-2	7.57576	Middle age	2	Perch	3	9 Months	3	Early	1	Sheltered	2	Season-2	2	134.77	130.024	16.0178
403	Perch-3	11.4534	Middle age	2	Perch	3	9 Months	3	Early	1	Sheltered	2	Season-1	1	134.919	130.169	16.0356
404	Perch-4	11.8368	Old age	3	Perch	3	9 Months	3	Early	1	Sheltered	2	Season-2	2	135.069	130.313	16.0534
405	Perch-5	12.6818	Old age	3	Perch	3	9 Months	3	Early	1	Sheltered	2	Season-1	1	135.219	130.458	16.0712
406	Perch-6	5.0354	Young	1	Perch	3	9 Months	3	Early	1	Sheltered	2	Season-2	2	135.37	130.603	16.0891
407	Perch-7	5.68484	Young	1	Perch	3	9 Months	3	Early	1	Sheltered	2	Season-1	1	135.52	130.748	16.107
408	Perch-8	8.47118	Middle age	2	Perch	3	9 Months	3	Early	1	Sheltered	2	Season-1	1	135.671	130.894	16.1249
409	Perch-9	7.30873	Young	1	Perch	3	9 Months	3	Early	1	Sheltered	2	Season-1	1	135.821	131.039	16.1428
410	Perch-10	10.0032	Middle age	2	Perch	3	9 Months	3	Early	1	Sheltered	2	Season-1	1	135.972	131.185	16.1607
411	Perch-11	6.91168	Young	1	Perch	3	9 Months	3	Early	1	Sheltered	2	Season-1	1	136.123	131.33	16.1787
412	Perch-12	8.37535	Middle age	2	Perch	3	9 Months	3	Early	1	Sheltered	2	Season-1	1	136.275	131.476	16.1966
413	Perch-13	10.9264	Middle age	2	Perch	3	9 Months	3	Early	1	Open	1	Season-1	1	136.426	131.622	16.2146
414	Perch-14	6.91443	Young	1	Perch	3	9 Months	3	Early	1	Open	1	Season-1	1	136.578	131.769	16.2327
415	Perch-15	9.62416	Middle age	2	Perch	3	9 Months	3	Early	1	Open	1	Season-1	1	136.729	131.915	16.2507
416	Perch-16	9.68276	Middle age	2	Perch	3	9 Months	3	Early	1	Open	1	Season-2	2	136.881	132.062	16.2688
417	Perch-17	9.3141	Middle age	2	Perch	3	9 Months	3	Early	1	Open	1	Season-1	1	137.033	132.208	16.2868
418	Perch-18	12.8884	Old age	3	Perch	3	9 Months	3	Early	1	Open	1	Season-1	1	137.186	132.355	16.3049
419	Perch-19	14.0921	Old age	3	Perch	3	9 Months	3	Early	1	Open	1	Season-1	1	137.338	132.502	16.323
420	Perch-20	11.7071	Old age	3	Perch	3	9 Months	3	Early	1	Open	1	Season-1	1	137.491	132.65	16.3412
421	Perch-21	9.16486	Middle age	2	Perch	3	9 Months	3	Early	1	Open	1	Season-2	2	137.643	132.797	16.3593
422	Perch-22	8.94421	Middle age	2	Perch	3	9 Months	3	Early	1	Open	1	Season-2	2	137.796	132.944	16.3775
423	Perch-23	8.96222	Middle age	2	Perch	3	9 Months	3	Early	1	Open	1	Season-1	1	137.949	133.092	16.3957
424	Perch-24	8.39457	Middle age	2	Perch	3	9 Months	3	Early	1	Open	1	Season-1	1	138.103	133.24	16.4139
425	Perch-25	13.9761	Old age	3	Perch	3	9 Months	3	Early	1	Open	1	Season-1	1	138.256	133.388	16.4322
426	Perch-26	13.5812	Old age	3	Perch	3	9 Months	3	Late	2	Sheltered	2	Season-2	2	138.41	133.536	16.4504
427	Perch-27	6.76824	Young	1	Perch	3	9 Months	3	Late	2	Sheltered	2	Season-1	1	138.564	133.685	16.4687
428	Perch-28	13.049	Old age	3	Perch	3	9 Months	3	Late	2	Sheltered	2	Season-1	1	138.717	133.833	16.487
429	Perch-29	6.12796	Young	1	Perch	3	9 Months	3	Late	2	Sheltered	2	Season-1	1	138.872	133.982	16.5053
430	Perch-30	7.78512	Middle age	2	Perch	3	9 Months	3	Late	2	Sheltered	2	Season-1	1	139.026	134.131	16.5237
431	Perch-31	5.16205	Young	1	Perch	3	9 Months	3	Late	2	Sheltered	2	Season-1	1	139.18	134.28	16.542
432	Perch-32	5.88321	Young	1	Perch	3	9 Months	3	Late	2	Sheltered	2	Season-1	1	139.335	134.429	16.5604
433	Perch-33	10.4723	Middle age	2	Perch	3	9 Months	3	Late	2	Sheltered	2	Season-1	1	139.49	134.578	16.5788
434	Perch-34	5.52431	Young	1	Perch	3	9 Months	3	Late	2	Sheltered	2	Season-1	1	139.645	134.728	16.5972
435	Perch-35	11.6799	Old age	3	Perch	3	9 Months	3	Late	2	Sheltered	2	Season-1	1	139.8	134.878	16.6157
436	Perch-36	10.9731	Middle age	2	Perch	3	9 Months	3	Late	2	Sheltered	2	Season-1	1	139.955	135.027	16.6341
437	Perch-37	9.73128	Middle age	2	Perch	3	9 Months	3	Late	2	Sheltered	2	Season-1	1	140.111	135.178	16.6526
438	Perch-38	8.79162	Middle age	2	Perch	3	9 Months	3	Late	2	Open	1	Season-1	1	140.267	135.328	16.6711
439	Perch-39	14.8581	Old age	3	Perch	3	9 Months	3	Late	2	Open	1	Season-2	2	140.422	135.478	16.6896
440	Perch-40	14.1595	Old age	3	Perch	3	9 Months	3	Late	2	Open	1	Season-1	1	140.578	135.629	16.7082
441	Perch-41	7.02979	Young	1	Perch	3	9 Months	3	Late	2	Open	1	Season-1	1	140.735	135.779	16.7267
442	Perch-42	11.2651	Middle age	2	Perch	3	9 Months	3	Late	2	Open	1	Season-1	1	140.891	135.93	16.7453
443	Perch-43	9.50667	Middle age	2	Perch	3	9 Months	3	Late	2	Open	1	Season-1	1	141.048	136.081	16.7639
444	Perch-44	8.47728	Middle age	2	Perch	3	9 Months	3	Late	2	Open	1	Season-1	1	141.204	136.232	16.7826
445	Perch-45	5.86581	Young	1	Perch	3	9 Months	3	Late	2	Open	1	Season-1	1	141.361	136.384	16.8012
446	Perch-46	9.64187	Middle age	2	Perch	3	9 Months	3	Late	2	Open	1	Season-1	1	141.518	136.535	16.8199
447	Perch-47	8.95825	Middle age	2	Perch	3	9 Months	3	Late	2	Open	1	Season-1	1	141.675	136.687	16.8386
448	Perch-48	8.66222	Middle age	2	Perch	3	9 Months	3	Late	2	Open	1	Season-1	1	141.833	136.839	16.8573
449	Perch-49	12.8384	Old age	3	Perch	3	9 Months	3	Late	2	Open	1	Season-1	1	141.99	136.991	16.876
450	Perch-50	6.71056	Young	1	Perch	3	9 Months	3	Late	2	Open	1	Season-1	1	142.148	137.143	16.8948
451	Arab-1	13	Old age	3	Arab	1	12 Month	4	Early	1	Sheltered	2	Season-2	2	134.62	116.28	14.48
452	Arab-2	7	Young	1	Arab	1	12 Month	4	Early	1	Sheltered	2	Season-2	2	134.74	116.39	14.4929
453	Arab-3	13	Old age	3	Arab	1	12 Month	4	Early	1	Sheltered	2	Season-2	2	134.859	116.5	14.5058
454	Arab-4	5.95859	Young	1	Arab	1	12 Month	4	Early	1	Sheltered	2	Season-2	2	134.979	116.61	14.5186
455	Arab-5	5	Young	1	Arab	1	12 Month	4	Early	1	Sheltered	2	Season-2	2	135.099	116.72	14.5316
456	Arab-6	10.7317	Middle age	2	Arab	1	12 Month	4	Early	1	Sheltered	2	Season-1	1	135.219	116.83	14.5445
457	Arab-7	8.32499	Middle age	2	Arab	1	12 Month	4	Early	1	Sheltered	2	Season-1	1	135.34	116.94	14.5574
458	Arab-8	12	Old age	3	Arab	1	12 Month	4	Early	1	Sheltered	2	Season-2	2	135.46	117.051	14.5703
459	Arab-9	7	Young	1	Arab	1	12 Month	4	Early	1	Sheltered	2	Season-2	2	135.58	117.161	14.5833
460	Arab-10	6	Young	1	Arab	1	12 Month	4	Early	1	Sheltered	2	Season-1	1	135.701	117.272	14.5963
461	Arab-11	11.5349	Old age	3	Arab	1	12 Month	4	Early	1	Sheltered	2	Season-2	2	135.821	117.383	14.6092
462	Arab-12	12.5124	Old age	3	Arab	1	12 Month	4	Early	1	Sheltered	2	Season-2	2	135.942	117.494	14.6222
463	Arab-13	11.1968	Middle age	2	Arab	1	12 Month	4	Early	1	Open	1	Season-2	2	136.063	117.605	14.6352
464	Arab-14	7.96274	Middle age	2	Arab	1	12 Month	4	Early	1	Open	1	Season-2	2	136.184	117.716	14.6482
465	Arab-15	11.1928	Middle age	2	Arab	1	12 Month	4	Early	1	Open	1	Season-2	2	136.305	117.827	14.6612
466	Arab-16	13	Old age	3	Arab	1	12 Month	4	Early	1	Open	1	Season-1	1	136.426	117.938	14.6743
467	Arab-17	6.19114	Young	1	Arab	1	12 Month	4	Early	1	Open	1	Season-2	2	136.547	118.05	14.6873
468	Arab-18	11.2535	Middle age	2	Arab	1	12 Month	4	Early	1	Open	1	Season-2	2	136.669	118.161	14.7004
469	Arab-19	5.73641	Young	1	Arab	1	12 Month	4	Early	1	Open	1	Season-2	2	136.79	118.273	14.7134
470	Arab-20	5.36256	Young	1	Arab	1	12 Month	4	Early	1	Open	1	Season-2	2	136.912	118.384	14.7265
471	Arab-21	6.00467	Young	1	Arab	1	12 Month	4	Early	1	Open	1	Season-1	1	137.034	118.496	14.7396
472	Arab-22	14.2804	Old age	3	Arab	1	12 Month	4	Early	1	Open	1	Season-2	2	137.155	118.608	14.7527
473	Arab-23	7.5547	Middle age	2	Arab	1	12 Month	4	Early	1	Open	1	Season-1	1	137.277	118.72	14.7658
474	Arab-24	12.311	Old age	3	Arab	1	12 Month	4	Early	1	Open	1	Season-2	2	137.399	118.832	14.7789
475	Arab-25	12.6586	Old age	3	Arab	1	12 Month	4	Early	1	Open	1	Season-2	2	137.521	118.945	14.7921
476	Arab-26	7.70333	Middle age	2	Arab	1	12 Month	4	Late	2	Sheltered	2	Season-1	1	137.644	119.057	14.8052
477	Arab-27	9.49446	Middle age	2	Arab	1	12 Month	4	Late	2	Sheltered	2	Season-2	2	137.766	119.169	14.8184
478	Arab-28	12.7731	Old age	3	Arab	1	12 Month	4	Late	2	Sheltered	2	Season-1	1	137.888	119.282	14.8316
479	Arab-29	13.6978	Old age	3	Arab	1	12 Month	4	Late	2	Sheltered	2	Season-2	2	138.011	119.394	14.8447
480	Arab-30	13.5028	Old age	3	Arab	1	12 Month	4	Late	2	Sheltered	2	Season-1	1	138.134	119.507	14.8579
481	Arab-31	6.77526	Young	1	Arab	1	12 Month	4	Late	2	Sheltered	2	Season-1	1	138.257	119.62	14.8712
482	Arab-32	12.6186	Old age	3	Arab	1	12 Month	4	Late	2	Sheltered	2	Season-1	1	138.379	119.733	14.8844
483	Arab-33	11.9283	Old age	3	Arab	1	12 Month	4	Late	2	Sheltered	2	Season-1	1	138.502	119.846	14.8976
484	Arab-34	7.01239	Young	1	Arab	1	12 Month	4	Late	2	Sheltered	2	Season-1	1	138.626	119.959	14.9108
485	Arab-35	7.12775	Young	1	Arab	1	12 Month	4	Late	2	Sheltered	2	Season-1	1	138.749	120.073	14.9241
486	Arab-36	12.4502	Old age	3	Arab	1	12 Month	4	Late	2	Sheltered	2	Season-1	1	138.872	120.186	14.9374
487	Arab-37	9.16059	Middle age	2	Arab	1	12 Month	4	Late	2	Sheltered	2	Season-1	1	138.996	120.3	14.9506
488	Arab-38	6.94952	Young	1	Arab	1	12 Month	4	Late	2	Open	1	Season-1	1	139.119	120.413	14.9639
489	Arab-39	6.966	Young	1	Arab	1	12 Month	4	Late	2	Open	1	Season-1	1	139.243	120.527	14.9772
490	Arab-40	10.3352	Middle age	2	Arab	1	12 Month	4	Late	2	Open	1	Season-1	1	139.367	120.641	14.9905
491	Arab-41	9	Middle age	2	Arab	1	12 Month	4	Late	2	Open	1	Season-1	1	139.49	120.755	15.0039
492	Arab-42	10	Middle age	2	Arab	1	12 Month	4	Late	2	Open	1	Season-1	1	139.614	120.869	15.0172
493	Arab-43	11	Middle age	2	Arab	1	12 Month	4	Late	2	Open	1	Season-1	1	139.738	120.983	15.0306
494	Arab-44	7.99173	Middle age	2	Arab	1	12 Month	4	Late	2	Open	1	Season-1	1	139.863	121.097	15.0439
495	Arab-45	10.8596	Middle age	2	Arab	1	12 Month	4	Late	2	Open	1	Season-1	1	139.987	121.212	15.0573
496	Arab-46	11.4501	Middle age	2	Arab	1	12 Month	4	Late	2	Open	1	Season-1	1	140.111	121.326	15.0707
497	Arab-47	10	Middle age	2	Arab	1	12 Month	4	Late	2	Open	1	Season-1	1	140.236	121.441	15.0841
498	Arab-48	8	Middle age	2	Arab	1	12 Month	4	Late	2	Open	1	Season-1	1	140.361	121.555	15.0975
499	Arab-49	9	Middle age	2	Arab	1	12 Month	4	Late	2	Open	1	Season-1	1	140.485	121.67	15.1109
500	Arab-50	10	Middle age	2	Arab	1	12 Month	4	Late	2	Open	1	Season-1	1	140.61	121.785	15.1243
501	TBP-1	12.6641	Old age	3	TBP	2	12 Month	4	Early	1	Sheltered	2	Season-1	1	142.24	119.38	15.24
502	TBP-2	6.58025	Young	1	TBP	2	12 Month	4	Early	1	Sheltered	2	Season-2	2	142.374	119.486	15.2544
503	TBP-3	7	Young	1	TBP	2	12 Month	4	Early	1	Sheltered	2	Season-2	2	142.509	119.592	15.2688
504	TBP-4	12	Old age	3	TBP	2	12 Month	4	Early	1	Sheltered	2	Season-2	2	142.643	119.699	15.2832
505	TBP-5	6	Young	1	TBP	2	12 Month	4	Early	1	Sheltered	2	Season-1	1	142.778	119.805	15.2977
506	TBP-6	13	Old age	3	TBP	2	12 Month	4	Early	1	Sheltered	2	Season-2	2	142.913	119.912	15.3121
507	TBP-7	14.2669	Old age	3	TBP	2	12 Month	4	Early	1	Sheltered	2	Season-2	2	143.048	120.018	15.3266
508	TBP-8	13	Old age	3	TBP	2	12 Month	4	Early	1	Sheltered	2	Season-2	2	143.183	120.125	15.341
509	TBP-9	5	Young	1	TBP	2	12 Month	4	Early	1	Sheltered	2	Season-2	2	143.318	120.232	15.3555
510	TBP-10	6	Young	1	TBP	2	12 Month	4	Early	1	Sheltered	2	Season-1	1	143.454	120.338	15.37
511	TBP-11	12.466	Old age	3	TBP	2	12 Month	4	Early	1	Sheltered	2	Season-2	2	143.589	120.445	15.3845
512	TBP-12	5.26856	Young	1	TBP	2	12 Month	4	Early	1	Sheltered	2	Season-1	1	143.725	120.552	15.3991
513	TBP-13	14.9197	Old age	3	TBP	2	12 Month	4	Early	1	Open	1	Season-1	1	143.86	120.66	15.4136
514	TBP-14	14.892	Old age	3	TBP	2	12 Month	4	Early	1	Open	1	Season-1	1	143.996	120.767	15.4282
515	TBP-15	13.8983	Old age	3	TBP	2	12 Month	4	Early	1	Open	1	Season-1	1	144.132	120.874	15.4427
516	TBP-16	7	Young	1	TBP	2	12 Month	4	Early	1	Open	1	Season-2	2	144.268	120.982	15.4573
517	TBP-17	13.5421	Old age	3	TBP	2	12 Month	4	Early	1	Open	1	Season-1	1	144.405	121.089	15.4719
518	TBP-18	14.4763	Old age	3	TBP	2	12 Month	4	Early	1	Open	1	Season-1	1	144.541	121.197	15.4865
519	TBP-19	10.6835	Middle age	2	TBP	2	12 Month	4	Early	1	Open	1	Season-1	1	144.678	121.305	15.5012
520	TBP-20	8	Middle age	2	TBP	2	12 Month	4	Early	1	Open	1	Season-1	1	144.814	121.412	15.5158
521	TBP-21	5.45564	Young	1	TBP	2	12 Month	4	Early	1	Open	1	Season-1	1	144.951	121.52	15.5305
522	TBP-22	9	Middle age	2	TBP	2	12 Month	4	Early	1	Open	1	Season-1	1	145.088	121.628	15.5451
523	TBP-23	9.35652	Middle age	2	TBP	2	12 Month	4	Early	1	Open	1	Season-1	1	145.225	121.736	15.5598
524	TBP-24	11.6103	Old age	3	TBP	2	12 Month	4	Early	1	Open	1	Season-1	1	145.362	121.845	15.5745
525	TBP-25	8	Middle age	2	TBP	2	12 Month	4	Early	1	Open	1	Season-1	1	145.499	121.953	15.5892
526	TBP-26	12.8323	Old age	3	TBP	2	12 Month	4	Late	2	Sheltered	2	Season-2	2	145.637	122.061	15.6039
527	TBP-27	9	Middle age	2	TBP	2	12 Month	4	Late	2	Sheltered	2	Season-1	1	145.774	122.17	15.6187
528	TBP-28	11	Middle age	2	TBP	2	12 Month	4	Late	2	Sheltered	2	Season-1	1	145.912	122.278	15.6334
529	TBP-29	8	Middle age	2	TBP	2	12 Month	4	Late	2	Sheltered	2	Season-1	1	146.05	122.387	15.6482
530	TBP-30	7.64565	Middle age	2	TBP	2	12 Month	4	Late	2	Sheltered	2	Season-1	1	146.188	122.496	15.663
531	TBP-31	8.82763	Middle age	2	TBP	2	12 Month	4	Late	2	Sheltered	2	Season-1	1	146.326	122.605	15.6778
532	TBP-32	10	Middle age	2	TBP	2	12 Month	4	Late	2	Sheltered	2	Season-1	1	146.464	122.714	15.6926
533	TBP-33	8	Middle age	2	TBP	2	12 Month	4	Late	2	Sheltered	2	Season-1	1	146.602	122.823	15.7074
534	TBP-34	6.47343	Young	1	TBP	2	12 Month	4	Late	2	Sheltered	2	Season-1	1	146.741	122.932	15.7222
535	TBP-35	8	Middle age	2	TBP	2	12 Month	4	Late	2	Sheltered	2	Season-1	1	146.879	123.041	15.7371
536	TBP-36	5.87893	Young	1	TBP	2	12 Month	4	Late	2	Sheltered	2	Season-1	1	147.018	123.151	15.7519
537	TBP-37	9	Middle age	2	TBP	2	12 Month	4	Late	2	Sheltered	2	Season-1	1	147.157	123.26	15.7668
538	TBP-38	7.36885	Young	1	TBP	2	12 Month	4	Late	2	Open	1	Season-1	1	147.296	123.37	15.7817
539	TBP-39	8.19895	Middle age	2	TBP	2	12 Month	4	Late	2	Open	1	Season-1	1	147.435	123.479	15.7966
540	TBP-40	9	Middle age	2	TBP	2	12 Month	4	Late	2	Open	1	Season-1	1	147.574	123.589	15.8115
541	TBP-41	9	Middle age	2	TBP	2	12 Month	4	Late	2	Open	1	Season-2	2	147.714	123.699	15.8265
542	TBP-42	9.68825	Middle age	2	TBP	2	12 Month	4	Late	2	Open	1	Season-1	1	147.853	123.809	15.8414
543	TBP-43	11	Middle age	2	TBP	2	12 Month	4	Late	2	Open	1	Season-1	1	147.993	123.919	15.8564
544	TBP-44	11	Middle age	2	TBP	2	12 Month	4	Late	2	Open	1	Season-1	1	148.133	124.029	15.8713
545	TBP-45	9	Middle age	2	TBP	2	12 Month	4	Late	2	Open	1	Season-1	1	148.272	124.139	15.8863
546	TBP-46	8	Middle age	2	TBP	2	12 Month	4	Late	2	Open	1	Season-1	1	148.413	124.25	15.9013
547	TBP-47	11	Middle age	2	TBP	2	12 Month	4	Late	2	Open	1	Season-1	1	148.553	124.36	15.9164
548	TBP-48	10	Middle age	2	TBP	2	12 Month	4	Late	2	Open	1	Season-1	1	148.693	124.471	15.9314
549	TBP-49	8.00302	Middle age	2	TBP	2	12 Month	4	Late	2	Open	1	Season-1	1	148.833	124.581	15.9464
550	TBP-50	8	Middle age	2	TBP	2	12 Month	4	Late	2	Open	1	Season-1	1	148.974	124.692	15.9615
551	Perch-1	12.1682	Old age	3	Perch	3	12 Month	4	Early	1	Sheltered	2	Season-2	2	139.7	134.85	16.51
552	Perch-2	7.57576	Young	1	Perch	3	12 Month	4	Early	1	Sheltered	2	Season-2	2	139.855	135	16.5283
553	Perch-3	11.4534	Young	1	Perch	3	12 Month	4	Early	1	Sheltered	2	Season-1	1	140.011	135.15	16.5467
554	Perch-4	11.8368	Old age	3	Perch	3	12 Month	4	Early	1	Sheltered	2	Season-2	2	140.166	135.3	16.5651
555	Perch-5	12.6818	Young	1	Perch	3	12 Month	4	Early	1	Sheltered	2	Season-1	1	140.322	135.45	16.5835
556	Perch-6	5.0354	Old age	3	Perch	3	12 Month	4	Early	1	Sheltered	2	Season-2	2	140.478	135.601	16.6019
557	Perch-7	5.68484	Old age	3	Perch	3	12 Month	4	Early	1	Sheltered	2	Season-1	1	140.634	135.752	16.6204
558	Perch-8	8.47118	Old age	3	Perch	3	12 Month	4	Early	1	Sheltered	2	Season-1	1	140.79	135.902	16.6388
559	Perch-9	7.30873	Young	1	Perch	3	12 Month	4	Early	1	Sheltered	2	Season-1	1	140.947	136.053	16.6573
560	Perch-10	10.0032	Young	1	Perch	3	12 Month	4	Early	1	Sheltered	2	Season-1	1	141.103	136.205	16.6758
561	Perch-11	6.91168	Old age	3	Perch	3	12 Month	4	Early	1	Sheltered	2	Season-1	1	141.26	136.356	16.6944
562	Perch-12	8.37535	Young	1	Perch	3	12 Month	4	Early	1	Sheltered	2	Season-1	1	141.417	136.507	16.7129
563	Perch-13	10.9264	Old age	3	Perch	3	12 Month	4	Early	1	Open	1	Season-1	1	141.574	136.659	16.7315
564	Perch-14	6.91443	Old age	3	Perch	3	12 Month	4	Early	1	Open	1	Season-1	1	141.731	136.811	16.7501
565	Perch-15	9.62416	Old age	3	Perch	3	12 Month	4	Early	1	Open	1	Season-1	1	141.889	136.963	16.7687
566	Perch-16	9.68276	Young	1	Perch	3	12 Month	4	Early	1	Open	1	Season-2	2	142.047	137.115	16.7873
567	Perch-17	9.3141	Old age	3	Perch	3	12 Month	4	Early	1	Open	1	Season-1	1	142.204	137.267	16.806
568	Perch-18	12.8884	Old age	3	Perch	3	12 Month	4	Early	1	Open	1	Season-1	1	142.362	137.42	16.8246
569	Perch-19	14.0921	Middle age	2	Perch	3	12 Month	4	Early	1	Open	1	Season-1	1	142.521	137.573	16.8433
570	Perch-20	11.7071	Middle age	2	Perch	3	12 Month	4	Early	1	Open	1	Season-1	1	142.679	137.725	16.8621
571	Perch-21	9.16486	Young	1	Perch	3	12 Month	4	Early	1	Open	1	Season-2	2	142.837	137.879	16.8808
572	Perch-22	8.94421	Middle age	2	Perch	3	12 Month	4	Early	1	Open	1	Season-2	2	142.996	138.032	16.8995
573	Perch-23	8.96222	Middle age	2	Perch	3	12 Month	4	Early	1	Open	1	Season-1	1	143.155	138.185	16.9183
574	Perch-24	8.39457	Old age	3	Perch	3	12 Month	4	Early	1	Open	1	Season-1	1	143.314	138.339	16.9371
575	Perch-25	13.9761	Middle age	2	Perch	3	12 Month	4	Early	1	Open	1	Season-1	1	143.473	138.492	16.9559
576	Perch-26	13.5812	Old age	3	Perch	3	12 Month	4	Late	2	Sheltered	2	Season-2	2	143.633	138.646	16.9748
577	Perch-27	6.76824	Middle age	2	Perch	3	12 Month	4	Late	2	Sheltered	2	Season-1	1	143.792	138.8	16.9936
578	Perch-28	13.049	Middle age	2	Perch	3	12 Month	4	Late	2	Sheltered	2	Season-1	1	143.952	138.954	17.0125
579	Perch-29	6.12796	Middle age	2	Perch	3	12 Month	4	Late	2	Sheltered	2	Season-1	1	144.112	139.109	17.0314
580	Perch-30	7.78512	Middle age	2	Perch	3	12 Month	4	Late	2	Sheltered	2	Season-1	1	144.272	139.263	17.0503
581	Perch-31	5.16205	Middle age	2	Perch	3	12 Month	4	Late	2	Sheltered	2	Season-1	1	144.432	139.418	17.0693
582	Perch-32	5.88321	Middle age	2	Perch	3	12 Month	4	Late	2	Sheltered	2	Season-1	1	144.593	139.573	17.0883
583	Perch-33	10.4723	Middle age	2	Perch	3	12 Month	4	Late	2	Sheltered	2	Season-1	1	144.754	139.728	17.1072
584	Perch-34	5.52431	Young	1	Perch	3	12 Month	4	Late	2	Sheltered	2	Season-1	1	144.914	139.883	17.1263
585	Perch-35	11.6799	Middle age	2	Perch	3	12 Month	4	Late	2	Sheltered	2	Season-1	1	145.075	140.039	17.1453
586	Perch-36	10.9731	Young	1	Perch	3	12 Month	4	Late	2	Sheltered	2	Season-1	1	145.237	140.194	17.1643
587	Perch-37	9.73128	Middle age	2	Perch	3	12 Month	4	Late	2	Sheltered	2	Season-1	1	145.398	140.35	17.1834
588	Perch-38	8.79162	Young	1	Perch	3	12 Month	4	Late	2	Open	1	Season-1	1	145.56	140.506	17.2025
589	Perch-39	14.8581	Middle age	2	Perch	3	12 Month	4	Late	2	Open	1	Season-2	2	145.721	140.662	17.2216
590	Perch-40	14.1595	Middle age	2	Perch	3	12 Month	4	Late	2	Open	1	Season-1	1	145.883	140.819	17.2407
591	Perch-41	7.02979	Middle age	2	Perch	3	12 Month	4	Late	2	Open	1	Season-1	1	146.045	140.975	17.2599
592	Perch-42	11.2651	Middle age	2	Perch	3	12 Month	4	Late	2	Open	1	Season-1	1	146.208	141.132	17.2791
593	Perch-43	9.50667	Middle age	2	Perch	3	12 Month	4	Late	2	Open	1	Season-1	1	146.37	141.288	17.2983
594	Perch-44	8.47728	Middle age	2	Perch	3	12 Month	4	Late	2	Open	1	Season-1	1	146.533	141.445	17.3175
595	Perch-45	5.86581	Middle age	2	Perch	3	12 Month	4	Late	2	Open	1	Season-1	1	146.696	141.603	17.3367
596	Perch-46	9.64187	Middle age	2	Perch	3	12 Month	4	Late	2	Open	1	Season-1	1	146.858	141.76	17.356
597	Perch-47	8.95825	Middle age	2	Perch	3	12 Month	4	Late	2	Open	1	Season-1	1	147.022	141.917	17.3753
598	Perch-48	8.66222	Middle age	2	Perch	3	12 Month	4	Late	2	Open	1	Season-1	1	147.185	142.075	17.3946
599	Perch-49	12.8384	Middle age	2	Perch	3	12 Month	4	Late	2	Open	1	Season-1	1	147.349	142.233	17.4139
600	Perch-50	6.71056	Middle age	2	Perch	3	12 Month	4	Late	2	Open	1	Season-1	1	147.512	142.391	17.4333
601	Arab-1	13	Old age	3	Arab	1	15 Months	5	Early	1	Sheltered	2	Season-2	2	137.16	120.78	15.24
602	Arab-2	7	Young	1	Arab	1	15 Months	5	Early	1	Sheltered	2	Season-2	2	137.282	120.894	15.2535
603	Arab-3	13	Old age	3	Arab	1	15 Months	5	Early	1	Sheltered	2	Season-2	2	137.404	121.008	15.2671
604	Arab-4	5.95859	Young	1	Arab	1	15 Months	5	Early	1	Sheltered	2	Season-2	2	137.526	121.123	15.2807
605	Arab-5	5	Young	1	Arab	1	15 Months	5	Early	1	Sheltered	2	Season-2	2	137.648	121.237	15.2943
606	Arab-6	10.7317	Middle age	2	Arab	1	15 Months	5	Early	1	Sheltered	2	Season-1	1	137.771	121.351	15.3079
607	Arab-7	8.32499	Middle age	2	Arab	1	15 Months	5	Early	1	Sheltered	2	Season-1	1	137.893	121.466	15.3215
608	Arab-8	12	Old age	3	Arab	1	15 Months	5	Early	1	Sheltered	2	Season-2	2	138.016	121.581	15.3351
609	Arab-9	7	Young	1	Arab	1	15 Months	5	Early	1	Sheltered	2	Season-2	2	138.138	121.696	15.3487
610	Arab-10	6	Young	1	Arab	1	15 Months	5	Early	1	Sheltered	2	Season-1	1	138.261	121.811	15.3624
611	Arab-11	11.5349	Old age	3	Arab	1	15 Months	5	Early	1	Sheltered	2	Season-2	2	138.384	121.926	15.376
612	Arab-12	12.5124	Old age	3	Arab	1	15 Months	5	Early	1	Sheltered	2	Season-2	2	138.507	122.041	15.3897
613	Arab-13	11.1968	Middle age	2	Arab	1	15 Months	5	Early	1	Open	1	Season-2	2	138.63	122.156	15.4034
614	Arab-14	7.96274	Middle age	2	Arab	1	15 Months	5	Early	1	Open	1	Season-2	2	138.753	122.271	15.417
615	Arab-15	11.1928	Middle age	2	Arab	1	15 Months	5	Early	1	Open	1	Season-2	2	138.877	122.387	15.4308
616	Arab-16	13	Old age	3	Arab	1	15 Months	5	Early	1	Open	1	Season-1	1	139	122.502	15.4445
617	Arab-17	6.19114	Young	1	Arab	1	15 Months	5	Early	1	Open	1	Season-2	2	139.124	122.618	15.4582
618	Arab-18	11.2535	Middle age	2	Arab	1	15 Months	5	Early	1	Open	1	Season-2	2	139.247	122.734	15.4719
619	Arab-19	5.73641	Young	1	Arab	1	15 Months	5	Early	1	Open	1	Season-2	2	139.371	122.85	15.4857
620	Arab-20	5.36256	Young	1	Arab	1	15 Months	5	Early	1	Open	1	Season-2	2	139.495	122.966	15.4995
621	Arab-21	6.00467	Young	1	Arab	1	15 Months	5	Early	1	Open	1	Season-1	1	139.619	123.082	15.5132
622	Arab-22	14.2804	Old age	3	Arab	1	15 Months	5	Early	1	Open	1	Season-2	2	139.743	123.198	15.527
623	Arab-23	7.5547	Middle age	2	Arab	1	15 Months	5	Early	1	Open	1	Season-1	1	139.867	123.315	15.5408
624	Arab-24	12.311	Old age	3	Arab	1	15 Months	5	Early	1	Open	1	Season-2	2	139.992	123.431	15.5546
625	Arab-25	12.6586	Old age	3	Arab	1	15 Months	5	Early	1	Open	1	Season-2	2	140.116	123.548	15.5685
626	Arab-26	7.70333	Middle age	2	Arab	1	15 Months	5	Late	2	Sheltered	2	Season-1	1	140.241	123.664	15.5823
627	Arab-27	9.49446	Middle age	2	Arab	1	15 Months	5	Late	2	Sheltered	2	Season-2	2	140.365	123.781	15.5962
628	Arab-28	12.7731	Old age	3	Arab	1	15 Months	5	Late	2	Sheltered	2	Season-1	1	140.49	123.898	15.61
629	Arab-29	13.6978	Old age	3	Arab	1	15 Months	5	Late	2	Sheltered	2	Season-2	2	140.615	124.015	15.6239
630	Arab-30	13.5028	Old age	3	Arab	1	15 Months	5	Late	2	Sheltered	2	Season-1	1	140.74	124.132	15.6378
631	Arab-31	6.77526	Young	1	Arab	1	15 Months	5	Late	2	Sheltered	2	Season-1	1	140.865	124.249	15.6517
632	Arab-32	12.6186	Old age	3	Arab	1	15 Months	5	Late	2	Sheltered	2	Season-1	1	140.99	124.367	15.6656
633	Arab-33	11.9283	Old age	3	Arab	1	15 Months	5	Late	2	Sheltered	2	Season-1	1	141.116	124.484	15.6795
634	Arab-34	7.01239	Young	1	Arab	1	15 Months	5	Late	2	Sheltered	2	Season-1	1	141.241	124.602	15.6935
635	Arab-35	7.12775	Young	1	Arab	1	15 Months	5	Late	2	Sheltered	2	Season-1	1	141.367	124.719	15.7074
636	Arab-36	12.4502	Old age	3	Arab	1	15 Months	5	Late	2	Sheltered	2	Season-1	1	141.492	124.837	15.7214
637	Arab-37	9.16059	Middle age	2	Arab	1	15 Months	5	Late	2	Sheltered	2	Season-1	1	141.618	124.955	15.7353
638	Arab-38	6.94952	Young	1	Arab	1	15 Months	5	Late	2	Open	1	Season-1	1	141.744	125.073	15.7493
639	Arab-39	6.966	Young	1	Arab	1	15 Months	5	Late	2	Open	1	Season-1	1	141.87	125.191	15.7633
640	Arab-40	10.3352	Middle age	2	Arab	1	15 Months	5	Late	2	Open	1	Season-1	1	141.996	125.309	15.7773
641	Arab-41	9	Middle age	2	Arab	1	15 Months	5	Late	2	Open	1	Season-1	1	142.122	125.428	15.7914
642	Arab-42	10	Middle age	2	Arab	1	15 Months	5	Late	2	Open	1	Season-1	1	142.249	125.546	15.8054
643	Arab-43	11	Middle age	2	Arab	1	15 Months	5	Late	2	Open	1	Season-1	1	142.375	125.665	15.8195
644	Arab-44	7.99173	Middle age	2	Arab	1	15 Months	5	Late	2	Open	1	Season-1	1	142.502	125.784	15.8335
645	Arab-45	10.8596	Middle age	2	Arab	1	15 Months	5	Late	2	Open	1	Season-1	1	142.628	125.902	15.8476
646	Arab-46	11.4501	Middle age	2	Arab	1	15 Months	5	Late	2	Open	1	Season-1	1	142.755	126.021	15.8617
647	Arab-47	10	Middle age	2	Arab	1	15 Months	5	Late	2	Open	1	Season-1	1	142.882	126.14	15.8758
648	Arab-48	8	Middle age	2	Arab	1	15 Months	5	Late	2	Open	1	Season-1	1	143.009	126.259	15.8899
649	Arab-49	9	Middle age	2	Arab	1	15 Months	5	Late	2	Open	1	Season-1	1	143.136	126.379	15.904
650	Arab-50	10	Middle age	2	Arab	1	15 Months	5	Late	2	Open	1	Season-1	1	143.263	128.498	15.9181
651	TBP-1	12.6641	Old age	3	TBP	2	15 Months	5	Early	1	Sheltered	2	Season-1	1	147.32	125.611	16
652	TBP-2	6.58025	Young	1	TBP	2	15 Months	5	Early	1	Sheltered	2	Season-2	2	147.459	125.73	16.0151
653	TBP-3	7.75521	Young	1	TBP	2	15 Months	5	Early	1	Sheltered	2	Season-2	2	147.598	#REF!	16.0302
654	TBP-4	8.59966	Old age	3	TBP	2	15 Months	5	Early	1	Sheltered	2	Season-2	2	147.738	125.967	16.0454
655	TBP-5	8.54167	Young	1	TBP	2	15 Months	5	Early	1	Sheltered	2	Season-1	1	147.877	126.086	16.0605
656	TBP-6	9.54695	Old age	3	TBP	2	15 Months	5	Early	1	Sheltered	2	Season-2	2	148.017	126.205	16.0757
657	TBP-7	14.2669	Old age	3	TBP	2	15 Months	5	Early	1	Sheltered	2	Season-2	2	148.157	126.325	16.0909
658	TBP-8	11.2117	Old age	3	TBP	2	15 Months	5	Early	1	Sheltered	2	Season-2	2	148.297	126.444	16.1061
659	TBP-9	9.12793	Young	1	TBP	2	15 Months	5	Early	1	Sheltered	2	Season-2	2	148.437	126.563	16.1213
660	TBP-10	7.92886	Young	1	TBP	2	15 Months	5	Early	1	Sheltered	2	Season-1	1	148.577	#REF!	16.1365
661	TBP-11	12.466	Old age	3	TBP	2	15 Months	5	Early	1	Sheltered	2	Season-2	2	148.717	126.803	16.1518
662	TBP-12	5.26856	Young	1	TBP	2	15 Months	5	Early	1	Sheltered	2	Season-1	1	148.858	#REF!	16.167
663	TBP-13	14.9197	Old age	3	TBP	2	15 Months	5	Early	1	Open	1	Season-1	1	148.998	127.042	16.1823
664	TBP-14	14.892	Old age	3	TBP	2	15 Months	5	Early	1	Open	1	Season-1	1	149.139	127.162	16.1976
665	TBP-15	13.8983	Old age	3	TBP	2	15 Months	5	Early	1	Open	1	Season-1	1	149.28	127.282	16.2129
666	TBP-16	8.01462	Young	1	TBP	2	15 Months	5	Early	1	Open	1	Season-2	2	149.421	127.403	16.2282
667	TBP-17	13.5421	Old age	3	TBP	2	15 Months	5	Early	1	Open	1	Season-1	1	149.562	127.523	16.2435
668	TBP-18	14.4763	Old age	3	TBP	2	15 Months	5	Early	1	Open	1	Season-1	1	149.703	127.643	16.2588
669	TBP-19	10.6835	Middle age	2	TBP	2	15 Months	5	Early	1	Open	1	Season-1	1	149.845	127.764	16.2742
670	TBP-20	5.35951	Middle age	2	TBP	2	15 Months	5	Early	1	Open	1	Season-1	1	149.986	#REF!	16.2896
671	TBP-21	5.45564	Young	1	TBP	2	15 Months	5	Early	1	Open	1	Season-1	1	150.128	#REF!	16.3049
672	TBP-22	5.73611	Middle age	2	TBP	2	15 Months	5	Early	1	Open	1	Season-1	1	150.27	128.126	16.3203
673	TBP-23	9.35652	Middle age	2	TBP	2	15 Months	5	Early	1	Open	1	Season-1	1	150.412	128.247	16.3358
674	TBP-24	11.6103	Old age	3	TBP	2	15 Months	5	Early	1	Open	1	Season-1	1	150.554	128.368	16.3512
675	TBP-25	11.0076	Middle age	2	TBP	2	15 Months	5	Early	1	Open	1	Season-1	1	150.696	128.49	16.3666
676	TBP-26	12.8323	Old age	3	TBP	2	15 Months	5	Late	2	Sheltered	2	Season-2	2	150.838	128.611	16.3821
677	TBP-27	6.83477	Middle age	2	TBP	2	15 Months	5	Late	2	Sheltered	2	Season-1	1	150.981	128.732	16.3976
678	TBP-28	12.8164	Middle age	2	TBP	2	15 Months	5	Late	2	Sheltered	2	Season-1	1	151.123	128.854	16.413
679	TBP-29	6.64159	Middle age	2	TBP	2	15 Months	5	Late	2	Sheltered	2	Season-1	1	151.266	128.976	16.4286
680	TBP-30	7.64565	Middle age	2	TBP	2	15 Months	5	Late	2	Sheltered	2	Season-1	1	151.409	#REF!	16.4441
681	TBP-31	8.82763	Middle age	2	TBP	2	15 Months	5	Late	2	Sheltered	2	Season-1	1	151.552	129.219	16.4596
682	TBP-32	12.7926	Middle age	2	TBP	2	15 Months	5	Late	2	Sheltered	2	Season-1	1	151.695	129.341	16.4751
683	TBP-33	13.0868	Middle age	2	TBP	2	15 Months	5	Late	2	Sheltered	2	Season-1	1	151.838	129.464	16.4907
684	TBP-34	6.47343	Young	1	TBP	2	15 Months	5	Late	2	Sheltered	2	Season-1	1	151.982	129.586	16.5063
685	TBP-35	5.99918	Middle age	2	TBP	2	15 Months	5	Late	2	Sheltered	2	Season-1	1	152.125	129.708	16.5219
686	TBP-36	5.87893	Young	1	TBP	2	15 Months	5	Late	2	Sheltered	2	Season-1	1	152.269	129.831	16.5375
687	TBP-37	13.3242	Middle age	2	TBP	2	15 Months	5	Late	2	Sheltered	2	Season-1	1	152.413	129.953	16.5531
688	TBP-38	7.36885	Young	1	TBP	2	15 Months	5	Late	2	Open	1	Season-1	1	152.557	130.076	16.5687
689	TBP-39	8.19895	Middle age	2	TBP	2	15 Months	5	Late	2	Open	1	Season-1	1	152.701	130.199	16.5844
690	TBP-40	5.50142	Middle age	2	TBP	2	15 Months	5	Late	2	Open	1	Season-1	1	152.845	#REF!	16.6
691	TBP-41	13.1558	Middle age	2	TBP	2	15 Months	5	Late	2	Open	1	Season-2	2	152.989	130.445	16.6157
692	TBP-42	9.68825	Middle age	2	TBP	2	15 Months	5	Late	2	Open	1	Season-1	1	153.134	130.568	16.6314
693	TBP-43	12.0699	Middle age	2	TBP	2	15 Months	5	Late	2	Open	1	Season-1	1	153.278	130.691	16.6471
694	TBP-44	12.5954	Middle age	2	TBP	2	15 Months	5	Late	2	Open	1	Season-1	1	153.423	130.815	16.6628
695	TBP-45	12.1819	Middle age	2	TBP	2	15 Months	5	Late	2	Open	1	Season-1	1	153.568	130.938	16.6786
696	TBP-46	12.4075	Middle age	2	TBP	2	15 Months	5	Late	2	Open	1	Season-1	1	153.713	131.062	16.6943
697	TBP-47	12.3479	Middle age	2	TBP	2	15 Months	5	Late	2	Open	1	Season-1	1	153.858	131.186	16.7101
698	TBP-48	12.9559	Middle age	2	TBP	2	15 Months	5	Late	2	Open	1	Season-1	1	154.003	131.31	16.7259
699	TBP-49	8.00302	Middle age	2	TBP	2	15 Months	5	Late	2	Open	1	Season-1	1	154.149	131.434	16.7417
700	TBP-50	12.7715	Middle age	2	TBP	2	15 Months	5	Late	2	Open	1	Season-1	1	154.294	133.638	16.7575
701	Perch-1	12.1682	Old age	3	Perch	3	15 Months	5	Early	1	Sheltered	2	Season-2	2	144.78	141.55	17.02
702	Perch-2	7.57576	Middle age	2	Perch	3	15 Months	5	Early	1	Sheltered	2	Season-2	2	144.941	141.707	17.0389
703	Perch-3	11.4534	Middle age	2	Perch	3	15 Months	5	Early	1	Sheltered	2	Season-1	1	145.102	141.865	17.0578
704	Perch-4	11.8368	Old age	3	Perch	3	15 Months	5	Early	1	Sheltered	2	Season-2	2	145.263	142.022	17.0768
705	Perch-5	12.6818	Old age	3	Perch	3	15 Months	5	Early	1	Sheltered	2	Season-1	1	145.425	142.18	17.0958
706	Perch-6	5.0354	Young	1	Perch	3	15 Months	5	Early	1	Sheltered	2	Season-2	2	145.586	142.338	17.1148
707	Perch-7	5.68484	Young	1	Perch	3	15 Months	5	Early	1	Sheltered	2	Season-1	1	145.748	142.496	17.1338
708	Perch-8	8.47118	Middle age	2	Perch	3	15 Months	5	Early	1	Sheltered	2	Season-1	1	145.91	142.655	17.1528
709	Perch-9	7.30873	Young	1	Perch	3	15 Months	5	Early	1	Sheltered	2	Season-1	1	146.072	142.813	17.1719
710	Perch-10	10.0032	Middle age	2	Perch	3	15 Months	5	Early	1	Sheltered	2	Season-1	1	146.234	142.972	17.191
711	Perch-11	6.91168	Young	1	Perch	3	15 Months	5	Early	1	Sheltered	2	Season-1	1	146.397	143.131	17.2101
712	Perch-12	8.37535	Middle age	2	Perch	3	15 Months	5	Early	1	Sheltered	2	Season-1	1	146.559	143.29	17.2292
713	Perch-13	10.9264	Middle age	2	Perch	3	15 Months	5	Early	1	Open	1	Season-1	1	146.722	143.449	17.2483
714	Perch-14	6.91443	Young	1	Perch	3	15 Months	5	Early	1	Open	1	Season-1	1	146.885	143.608	17.2675
715	Perch-15	9.62416	Middle age	2	Perch	3	15 Months	5	Early	1	Open	1	Season-1	1	147.048	143.768	17.2867
716	Perch-16	9.68276	Middle age	2	Perch	3	15 Months	5	Early	1	Open	1	Season-2	2	147.212	143.928	17.3059
717	Perch-17	9.3141	Middle age	2	Perch	3	15 Months	5	Early	1	Open	1	Season-1	1	147.375	144.088	17.3251
718	Perch-18	12.8884	Old age	3	Perch	3	15 Months	5	Early	1	Open	1	Season-1	1	147.539	144.248	17.3444
719	Perch-19	14.0921	Old age	3	Perch	3	15 Months	5	Early	1	Open	1	Season-1	1	147.703	144.408	17.3636
720	Perch-20	11.7071	Old age	3	Perch	3	15 Months	5	Early	1	Open	1	Season-1	1	147.867	144.568	17.3829
721	Perch-21	9.16486	Middle age	2	Perch	3	15 Months	5	Early	1	Open	1	Season-2	2	148.032	144.729	17.4022
722	Perch-22	8.94421	Middle age	2	Perch	3	15 Months	5	Early	1	Open	1	Season-2	2	148.196	144.89	17.4216
723	Perch-23	8.96222	Middle age	2	Perch	3	15 Months	5	Early	1	Open	1	Season-1	1	148.361	145.051	17.4409
724	Perch-24	8.39457	Middle age	2	Perch	3	15 Months	5	Early	1	Open	1	Season-1	1	148.526	145.212	17.4603
725	Perch-25	13.9761	Old age	3	Perch	3	15 Months	5	Early	1	Open	1	Season-1	1	148.691	145.373	17.4797
726	Perch-26	13.5812	Old age	3	Perch	3	15 Months	5	Late	2	Sheltered	2	Season-2	2	148.856	145.535	17.4991
727	Perch-27	6.76824	Young	1	Perch	3	15 Months	5	Late	2	Sheltered	2	Season-1	1	149.021	145.697	17.5186
728	Perch-28	13.049	Old age	3	Perch	3	15 Months	5	Late	2	Sheltered	2	Season-1	1	149.187	145.858	17.538
729	Perch-29	6.12796	Young	1	Perch	3	15 Months	5	Late	2	Sheltered	2	Season-1	1	149.352	146.02	17.5575
730	Perch-30	7.78512	Middle age	2	Perch	3	15 Months	5	Late	2	Sheltered	2	Season-1	1	149.518	146.183	17.577
731	Perch-31	5.16205	Young	1	Perch	3	15 Months	5	Late	2	Sheltered	2	Season-1	1	149.685	146.345	17.5966
732	Perch-32	5.88321	Young	1	Perch	3	15 Months	5	Late	2	Sheltered	2	Season-1	1	149.851	146.508	17.6161
733	Perch-33	10.4723	Middle age	2	Perch	3	15 Months	5	Late	2	Sheltered	2	Season-1	1	150.017	146.671	17.6357
734	Perch-34	5.52431	Young	1	Perch	3	15 Months	5	Late	2	Sheltered	2	Season-1	1	150.184	146.834	17.6553
735	Perch-35	11.6799	Old age	3	Perch	3	15 Months	5	Late	2	Sheltered	2	Season-1	1	150.351	146.997	17.6749
736	Perch-36	10.9731	Middle age	2	Perch	3	15 Months	5	Late	2	Sheltered	2	Season-1	1	150.518	147.16	17.6945
737	Perch-37	9.73128	Middle age	2	Perch	3	15 Months	5	Late	2	Sheltered	2	Season-1	1	150.685	147.323	17.7142
738	Perch-38	8.79162	Middle age	2	Perch	3	15 Months	5	Late	2	Open	1	Season-1	1	150.853	147.487	17.7339
739	Perch-39	14.8581	Old age	3	Perch	3	15 Months	5	Late	2	Open	1	Season-2	2	151.02	147.651	17.7536
740	Perch-40	14.1595	Old age	3	Perch	3	15 Months	5	Late	2	Open	1	Season-1	1	151.188	147.815	17.7733
741	Perch-41	7.02979	Young	1	Perch	3	15 Months	5	Late	2	Open	1	Season-1	1	151.356	147.979	17.7931
742	Perch-42	11.2651	Middle age	2	Perch	3	15 Months	5	Late	2	Open	1	Season-1	1	151.524	148.144	17.8128
743	Perch-43	9.50667	Middle age	2	Perch	3	15 Months	5	Late	2	Open	1	Season-1	1	151.693	148.308	17.8326
744	Perch-44	8.47728	Middle age	2	Perch	3	15 Months	5	Late	2	Open	1	Season-1	1	151.861	148.473	17.8524
745	Perch-45	5.86581	Young	1	Perch	3	15 Months	5	Late	2	Open	1	Season-1	1	152.03	148.638	17.8723
746	Perch-46	9.64187	Middle age	2	Perch	3	15 Months	5	Late	2	Open	1	Season-1	1	152.199	148.803	17.8921
747	Perch-47	8.95825	Middle age	2	Perch	3	15 Months	5	Late	2	Open	1	Season-1	1	152.368	148.969	17.912
748	Perch-48	8.66222	Middle age	2	Perch	3	15 Months	5	Late	2	Open	1	Season-1	1	152.537	149.134	17.9319
749	Perch-49	12.8384	Old age	3	Perch	3	15 Months	5	Late	2	Open	1	Season-1	1	152.707	149.3	17.9518
750	Perch-50	6.71056	Young	1	Perch	3	15 Months	5	Late	2	Open	1	Season-1	1	152.876	149.466	17.9718
751	Arab-1	13	Old age	3	Arab	1	18 Months	6	Early	1	Sheltered	2	Season-2	2	139.7	124.2	15.75
752	Arab-2	7	Young	1	Arab	1	18 Months	6	Early	1	Sheltered	2	Season-2	2	139.824	124.317	15.764
753	Arab-3	13	Old age	3	Arab	1	18 Months	6	Early	1	Sheltered	2	Season-2	2	139.948	124.435	15.778
754	Arab-4	5.95859	Young	1	Arab	1	18 Months	6	Early	1	Sheltered	2	Season-2	2	140.073	124.552	15.792
755	Arab-5	5	Young	1	Arab	1	18 Months	6	Early	1	Sheltered	2	Season-2	2	140.197	124.67	15.8061
756	Arab-6	10.7317	Middle age	2	Arab	1	18 Months	6	Early	1	Sheltered	2	Season-1	1	140.322	124.788	15.8201
757	Arab-7	8.32499	Middle age	2	Arab	1	18 Months	6	Early	1	Sheltered	2	Season-1	1	140.447	124.905	15.8342
758	Arab-8	12	Old age	3	Arab	1	18 Months	6	Early	1	Sheltered	2	Season-2	2	140.572	125.023	15.8483
759	Arab-9	7	Young	1	Arab	1	18 Months	6	Early	1	Sheltered	2	Season-2	2	140.697	125.142	15.8623
760	Arab-10	6	Young	1	Arab	1	18 Months	6	Early	1	Sheltered	2	Season-1	1	140.822	125.26	15.8764
761	Arab-11	11.5349	Old age	3	Arab	1	18 Months	6	Early	1	Sheltered	2	Season-2	2	140.947	125.378	15.8906
762	Arab-12	12.5124	Old age	3	Arab	1	18 Months	6	Early	1	Sheltered	2	Season-2	2	141.072	125.496	15.9047
763	Arab-13	11.1968	Middle age	2	Arab	1	18 Months	6	Early	1	Open	1	Season-2	2	141.197	125.615	15.9188
764	Arab-14	7.96274	Middle age	2	Arab	1	18 Months	6	Early	1	Open	1	Season-2	2	141.323	125.734	15.933
765	Arab-15	11.1928	Middle age	2	Arab	1	18 Months	6	Early	1	Open	1	Season-2	2	141.449	125.852	15.9471
766	Arab-16	13	Old age	3	Arab	1	18 Months	6	Early	1	Open	1	Season-1	1	141.574	125.971	15.9613
767	Arab-17	6.19114	Young	1	Arab	1	18 Months	6	Early	1	Open	1	Season-2	2	141.7	126.09	15.9755
768	Arab-18	11.2535	Middle age	2	Arab	1	18 Months	6	Early	1	Open	1	Season-2	2	141.826	126.209	15.9897
769	Arab-19	5.73641	Young	1	Arab	1	18 Months	6	Early	1	Open	1	Season-2	2	141.952	126.328	16.0039
770	Arab-20	5.36256	Young	1	Arab	1	18 Months	6	Early	1	Open	1	Season-2	2	142.078	126.448	16.0181
771	Arab-21	6.00467	Young	1	Arab	1	18 Months	6	Early	1	Open	1	Season-1	1	142.205	126.567	16.0324
772	Arab-22	14.2804	Old age	3	Arab	1	18 Months	6	Early	1	Open	1	Season-2	2	142.331	126.687	16.0466
773	Arab-23	7.5547	Middle age	2	Arab	1	18 Months	6	Early	1	Open	1	Season-1	1	142.458	126.806	16.0609
774	Arab-24	12.311	Old age	3	Arab	1	18 Months	6	Early	1	Open	1	Season-2	2	142.584	126.926	16.0752
775	Arab-25	12.6586	Old age	3	Arab	1	18 Months	6	Early	1	Open	1	Season-2	2	142.711	127.046	16.0895
776	Arab-26	7.70333	Middle age	2	Arab	1	18 Months	6	Late	2	Sheltered	2	Season-1	1	142.838	127.166	16.1038
777	Arab-27	9.49446	Middle age	2	Arab	1	18 Months	6	Late	2	Sheltered	2	Season-2	2	142.965	127.286	16.1181
778	Arab-28	12.7731	Old age	3	Arab	1	18 Months	6	Late	2	Sheltered	2	Season-1	1	143.092	127.406	16.1324
779	Arab-29	13.6978	Old age	3	Arab	1	18 Months	6	Late	2	Sheltered	2	Season-2	2	143.219	127.527	16.1467
780	Arab-30	13.5028	Old age	3	Arab	1	18 Months	6	Late	2	Sheltered	2	Season-1	1	143.346	127.647	16.1611
781	Arab-31	6.77526	Young	1	Arab	1	18 Months	6	Late	2	Sheltered	2	Season-1	1	143.474	127.768	16.1755
782	Arab-32	12.6186	Old age	3	Arab	1	18 Months	6	Late	2	Sheltered	2	Season-1	1	143.601	127.888	16.1898
783	Arab-33	11.9283	Old age	3	Arab	1	18 Months	6	Late	2	Sheltered	2	Season-1	1	143.729	128.009	16.2042
784	Arab-34	7.01239	Young	1	Arab	1	18 Months	6	Late	2	Sheltered	2	Season-1	1	143.857	128.13	16.2186
785	Arab-35	7.12775	Young	1	Arab	1	18 Months	6	Late	2	Sheltered	2	Season-1	1	143.985	128.251	16.233
786	Arab-36	12.4502	Old age	3	Arab	1	18 Months	6	Late	2	Sheltered	2	Season-1	1	144.113	128.372	16.2475
787	Arab-37	9.16059	Middle age	2	Arab	1	18 Months	6	Late	2	Sheltered	2	Season-1	1	144.241	128.493	16.2619
788	Arab-38	6.94952	Young	1	Arab	1	18 Months	6	Late	2	Open	1	Season-1	1	144.369	128.615	16.2764
789	Arab-39	6.966	Young	1	Arab	1	18 Months	6	Late	2	Open	1	Season-1	1	144.497	128.736	16.2908
790	Arab-40	10.3352	Middle age	2	Arab	1	18 Months	6	Late	2	Open	1	Season-1	1	144.626	128.858	16.3053
791	Arab-41	9	Middle age	2	Arab	1	18 Months	6	Late	2	Open	1	Season-1	1	144.754	128.979	16.3198
792	Arab-42	10	Middle age	2	Arab	1	18 Months	6	Late	2	Open	1	Season-1	1	144.883	129.101	16.3343
793	Arab-43	11	Middle age	2	Arab	1	18 Months	6	Late	2	Open	1	Season-1	1	145.012	129.223	16.3488
794	Arab-44	7.99173	Middle age	2	Arab	1	18 Months	6	Late	2	Open	1	Season-1	1	145.141	129.345	16.3634
795	Arab-45	10.8596	Middle age	2	Arab	1	18 Months	6	Late	2	Open	1	Season-1	1	145.27	129.467	16.3779
796	Arab-46	11.4501	Middle age	2	Arab	1	18 Months	6	Late	2	Open	1	Season-1	1	145.399	129.59	16.3925
797	Arab-47	10	Middle age	2	Arab	1	18 Months	6	Late	2	Open	1	Season-1	1	145.528	129.712	16.407
798	Arab-48	8	Middle age	2	Arab	1	18 Months	6	Late	2	Open	1	Season-1	1	145.657	129.835	16.4216
799	Arab-49	9	Middle age	2	Arab	1	18 Months	6	Late	2	Open	1	Season-1	1	145.787	129.957	16.4362
800	Arab-50	10	Middle age	2	Arab	1	18 Months	6	Late	2	Open	1	Season-1	1	145.916	130.08	16.4508
801	TBP-1	12.6641	Old age	3	TBP	2	18 Months	6	Early	1	Sheltered	2	Season-1	1	149.86	132.08	16.51
802	TBP-2	6.58025	Young	1	TBP	2	18 Months	6	Early	1	Sheltered	2	Season-2	2	150.002	132.197	16.5256
803	TBP-3	7.75521	Middle age	2	TBP	2	18 Months	6	Early	1	Sheltered	2	Season-2	2	150.143	132.315	16.5412
804	TBP-4	8.59966	Middle age	2	TBP	2	18 Months	6	Early	1	Sheltered	2	Season-2	2	150.285	132.433	16.5568
805	TBP-5	8.54167	Middle age	2	TBP	2	18 Months	6	Early	1	Sheltered	2	Season-1	1	150.427	132.55	16.5725
806	TBP-6	9.54695	Middle age	2	TBP	2	18 Months	6	Early	1	Sheltered	2	Season-2	2	150.569	132.668	16.5881
807	TBP-7	14.2669	Old age	3	TBP	2	18 Months	6	Early	1	Sheltered	2	Season-2	2	150.711	132.786	16.6038
808	TBP-8	11.2117	Middle age	2	TBP	2	18 Months	6	Early	1	Sheltered	2	Season-2	2	150.854	132.904	16.6195
809	TBP-9	9.12793	Middle age	2	TBP	2	18 Months	6	Early	1	Sheltered	2	Season-2	2	150.996	133.022	16.6352
810	TBP-10	7.92886	Middle age	2	TBP	2	18 Months	6	Early	1	Sheltered	2	Season-1	1	151.139	133.14	16.6509
811	TBP-11	12.466	Old age	3	TBP	2	18 Months	6	Early	1	Sheltered	2	Season-2	2	151.281	133.259	16.6666
812	TBP-12	5.26856	Young	1	TBP	2	18 Months	6	Early	1	Sheltered	2	Season-1	1	151.424	133.377	16.6823
813	TBP-13	14.9197	Old age	3	TBP	2	18 Months	6	Early	1	Open	1	Season-1	1	151.567	133.496	16.6981
814	TBP-14	14.892	Old age	3	TBP	2	18 Months	6	Early	1	Open	1	Season-1	1	151.71	133.614	16.7139
815	TBP-15	13.8983	Old age	3	TBP	2	18 Months	6	Early	1	Open	1	Season-1	1	151.854	133.733	16.7296
816	TBP-16	8.01462	Middle age	2	TBP	2	18 Months	6	Early	1	Open	1	Season-2	2	151.997	133.852	16.7454
817	TBP-17	13.5421	Old age	3	TBP	2	18 Months	6	Early	1	Open	1	Season-1	1	152.141	133.971	16.7613
818	TBP-18	14.4763	Old age	3	TBP	2	18 Months	6	Early	1	Open	1	Season-1	1	152.284	134.09	16.7771
819	TBP-19	10.6835	Middle age	2	TBP	2	18 Months	6	Early	1	Open	1	Season-1	1	152.428	134.209	16.7929
820	TBP-20	5.35951	Young	1	TBP	2	18 Months	6	Early	1	Open	1	Season-1	1	152.572	134.329	16.8088
821	TBP-21	5.45564	Young	1	TBP	2	18 Months	6	Early	1	Open	1	Season-1	1	152.716	134.448	16.8247
822	TBP-22	5.73611	Young	1	TBP	2	18 Months	6	Early	1	Open	1	Season-1	1	152.86	134.568	16.8406
823	TBP-23	9.35652	Middle age	2	TBP	2	18 Months	6	Early	1	Open	1	Season-1	1	153.005	134.687	16.8565
824	TBP-24	11.6103	Old age	3	TBP	2	18 Months	6	Early	1	Open	1	Season-1	1	153.149	134.807	16.8724
825	TBP-25	11.0076	Middle age	2	TBP	2	18 Months	6	Early	1	Open	1	Season-1	1	153.294	134.927	16.8883
826	TBP-26	12.8323	Old age	3	TBP	2	18 Months	6	Late	2	Sheltered	2	Season-2	2	153.439	135.047	16.9043
827	TBP-27	6.83477	Young	1	TBP	2	18 Months	6	Late	2	Sheltered	2	Season-1	1	153.584	135.167	16.9202
828	TBP-28	12.8164	Old age	3	TBP	2	18 Months	6	Late	2	Sheltered	2	Season-1	1	153.729	135.287	16.9362
829	TBP-29	6.64159	Young	1	TBP	2	18 Months	6	Late	2	Sheltered	2	Season-1	1	153.874	135.407	16.9522
830	TBP-30	7.64565	Middle age	2	TBP	2	18 Months	6	Late	2	Sheltered	2	Season-1	1	154.019	135.527	16.9682
831	TBP-31	8.82763	Middle age	2	TBP	2	18 Months	6	Late	2	Sheltered	2	Season-1	1	154.165	135.648	16.9842
832	TBP-32	12.7926	Old age	3	TBP	2	18 Months	6	Late	2	Sheltered	2	Season-1	1	154.31	135.768	17.0003
833	TBP-33	13.0868	Old age	3	TBP	2	18 Months	6	Late	2	Sheltered	2	Season-1	1	154.456	135.889	17.0163
834	TBP-34	6.47343	Young	1	TBP	2	18 Months	6	Late	2	Sheltered	2	Season-1	1	154.602	136.01	17.0324
835	TBP-35	5.99918	Young	1	TBP	2	18 Months	6	Late	2	Sheltered	2	Season-1	1	154.748	136.131	17.0485
836	TBP-36	5.87893	Young	1	TBP	2	18 Months	6	Late	2	Sheltered	2	Season-1	1	154.894	136.252	17.0646
837	TBP-37	13.3242	Old age	3	TBP	2	18 Months	6	Late	2	Sheltered	2	Season-1	1	155.04	136.373	17.0807
838	TBP-38	7.36885	Young	1	TBP	2	18 Months	6	Late	2	Open	1	Season-1	1	155.187	136.494	17.0968
839	TBP-39	8.19895	Middle age	2	TBP	2	18 Months	6	Late	2	Open	1	Season-1	1	155.333	136.616	17.113
840	TBP-40	5.50142	Young	1	TBP	2	18 Months	6	Late	2	Open	1	Season-1	1	155.48	136.737	17.1292
841	TBP-41	13.1558	Old age	3	TBP	2	18 Months	6	Late	2	Open	1	Season-2	2	155.627	136.859	17.1453
842	TBP-42	9.68825	Middle age	2	TBP	2	18 Months	6	Late	2	Open	1	Season-1	1	155.774	136.98	17.1615
843	TBP-43	12.0699	Old age	3	TBP	2	18 Months	6	Late	2	Open	1	Season-1	1	155.921	137.102	17.1777
844	TBP-44	12.5954	Old age	3	TBP	2	18 Months	6	Late	2	Open	1	Season-1	1	156.068	137.224	17.194
845	TBP-45	12.1819	Old age	3	TBP	2	18 Months	6	Late	2	Open	1	Season-1	1	156.216	137.346	17.2102
846	TBP-46	12.4075	Old age	3	TBP	2	18 Months	6	Late	2	Open	1	Season-1	1	156.363	137.468	17.2265
847	TBP-47	12.3479	Old age	3	TBP	2	18 Months	6	Late	2	Open	1	Season-1	1	156.511	137.59	17.2427
848	TBP-48	12.9559	Old age	3	TBP	2	18 Months	6	Late	2	Open	1	Season-1	1	156.659	137.712	17.259
849	TBP-49	8.00302	Middle age	2	TBP	2	18 Months	6	Late	2	Open	1	Season-1	1	156.807	137.835	17.2753
850	TBP-50	12.7715	Old age	3	TBP	2	18 Months	6	Late	2	Open	1	Season-1	1	156.955	137.957	17.2916
851	Perch-1	12.1682	Old age	3	Perch	3	18 Months	6	Early	1	Sheltered	2	Season-2	2	154.96	155.56	17.27
852	Perch-2	7.57576	Middle age	2	Perch	3	18 Months	6	Early	1	Sheltered	2	Season-2	2	155.132	155.733	17.2892
853	Perch-3	11.4534	Middle age	2	Perch	3	18 Months	6	Early	1	Sheltered	2	Season-1	1	155.305	155.906	17.3084
854	Perch-4	11.8368	Old age	3	Perch	3	18 Months	6	Early	1	Sheltered	2	Season-2	2	155.477	156.079	17.3276
855	Perch-5	12.6818	Old age	3	Perch	3	18 Months	6	Early	1	Sheltered	2	Season-1	1	155.65	156.253	17.3469
856	Perch-6	5.0354	Young	1	Perch	3	18 Months	6	Early	1	Sheltered	2	Season-2	2	155.823	156.426	17.3662
857	Perch-7	5.68484	Young	1	Perch	3	18 Months	6	Early	1	Sheltered	2	Season-1	1	155.996	156.6	17.3855
858	Perch-8	8.47118	Middle age	2	Perch	3	18 Months	6	Early	1	Sheltered	2	Season-1	1	156.169	156.774	17.4048
859	Perch-9	7.30873	Young	1	Perch	3	18 Months	6	Early	1	Sheltered	2	Season-1	1	156.343	156.948	17.4241
860	Perch-10	10.0032	Middle age	2	Perch	3	18 Months	6	Early	1	Sheltered	2	Season-1	1	156.517	157.123	17.4435
861	Perch-11	6.91168	Young	1	Perch	3	18 Months	6	Early	1	Sheltered	2	Season-1	1	156.69	157.297	17.4629
862	Perch-12	8.37535	Middle age	2	Perch	3	18 Months	6	Early	1	Sheltered	2	Season-1	1	156.865	157.472	17.4823
863	Perch-13	10.9264	Middle age	2	Perch	3	18 Months	6	Early	1	Open	1	Season-1	1	157.039	157.647	17.5017
864	Perch-14	6.91443	Young	1	Perch	3	18 Months	6	Early	1	Open	1	Season-1	1	157.213	157.822	17.5211
865	Perch-15	9.62416	Middle age	2	Perch	3	18 Months	6	Early	1	Open	1	Season-1	1	157.388	157.997	17.5406
866	Perch-16	9.68276	Middle age	2	Perch	3	18 Months	6	Early	1	Open	1	Season-2	2	157.563	158.173	17.5601
867	Perch-17	9.3141	Middle age	2	Perch	3	18 Months	6	Early	1	Open	1	Season-1	1	157.738	158.349	17.5796
868	Perch-18	12.8884	Old age	3	Perch	3	18 Months	6	Early	1	Open	1	Season-1	1	157.913	158.525	17.5991
869	Perch-19	14.0921	Old age	3	Perch	3	18 Months	6	Early	1	Open	1	Season-1	1	158.089	158.701	17.6187
870	Perch-20	11.7071	Old age	3	Perch	3	18 Months	6	Early	1	Open	1	Season-1	1	158.264	158.877	17.6383
871	Perch-21	9.16486	Middle age	2	Perch	3	18 Months	6	Early	1	Open	1	Season-2	2	158.44	159.054	17.6579
872	Perch-22	8.94421	Middle age	2	Perch	3	18 Months	6	Early	1	Open	1	Season-2	2	158.616	159.23	17.6775
873	Perch-23	8.96222	Middle age	2	Perch	3	18 Months	6	Early	1	Open	1	Season-1	1	158.792	159.407	17.6971
874	Perch-24	8.39457	Middle age	2	Perch	3	18 Months	6	Early	1	Open	1	Season-1	1	158.969	159.584	17.7168
875	Perch-25	13.9761	Old age	3	Perch	3	18 Months	6	Early	1	Open	1	Season-1	1	159.146	159.762	17.7365
876	Perch-26	13.5812	Old age	3	Perch	3	18 Months	6	Late	2	Sheltered	2	Season-2	2	159.322	159.939	17.7562
877	Perch-27	6.76824	Young	1	Perch	3	18 Months	6	Late	2	Sheltered	2	Season-1	1	159.499	160.117	17.7759
878	Perch-28	13.049	Old age	3	Perch	3	18 Months	6	Late	2	Sheltered	2	Season-1	1	159.677	160.295	17.7957
879	Perch-29	6.12796	Young	1	Perch	3	18 Months	6	Late	2	Sheltered	2	Season-1	1	159.854	160.473	17.8154
880	Perch-30	7.78512	Middle age	2	Perch	3	18 Months	6	Late	2	Sheltered	2	Season-1	1	160.032	160.651	17.8352
881	Perch-31	5.16205	Young	1	Perch	3	18 Months	6	Late	2	Sheltered	2	Season-1	1	160.209	160.83	17.855
882	Perch-32	5.88321	Young	1	Perch	3	18 Months	6	Late	2	Sheltered	2	Season-1	1	160.387	161.008	17.8749
883	Perch-33	10.4723	Middle age	2	Perch	3	18 Months	6	Late	2	Sheltered	2	Season-1	1	160.566	161.187	17.8947
884	Perch-34	5.52431	Young	1	Perch	3	18 Months	6	Late	2	Sheltered	2	Season-1	1	160.744	161.366	17.9146
885	Perch-35	11.6799	Old age	3	Perch	3	18 Months	6	Late	2	Sheltered	2	Season-1	1	160.923	161.546	17.9345
886	Perch-36	10.9731	Middle age	2	Perch	3	18 Months	6	Late	2	Sheltered	2	Season-1	1	161.101	161.725	17.9545
887	Perch-37	9.73128	Middle age	2	Perch	3	18 Months	6	Late	2	Sheltered	2	Season-1	1	161.28	161.905	17.9744
888	Perch-38	8.79162	Middle age	2	Perch	3	18 Months	6	Late	2	Open	1	Season-1	1	161.46	162.085	17.9944
889	Perch-39	14.8581	Old age	3	Perch	3	18 Months	6	Late	2	Open	1	Season-2	2	161.639	162.265	18.0144
890	Perch-40	14.1595	Old age	3	Perch	3	18 Months	6	Late	2	Open	1	Season-1	1	161.819	162.445	18.0344
891	Perch-41	7.02979	Young	1	Perch	3	18 Months	6	Late	2	Open	1	Season-1	1	161.998	162.626	18.0544
892	Perch-42	11.2651	Middle age	2	Perch	3	18 Months	6	Late	2	Open	1	Season-1	1	162.178	162.806	18.0745
893	Perch-43	9.50667	Middle age	2	Perch	3	18 Months	6	Late	2	Open	1	Season-1	1	162.359	162.987	18.0946
894	Perch-44	8.47728	Middle age	2	Perch	3	18 Months	6	Late	2	Open	1	Season-1	1	162.539	163.168	18.1147
895	Perch-45	5.86581	Young	1	Perch	3	18 Months	6	Late	2	Open	1	Season-1	1	162.72	163.35	18.1348
896	Perch-46	9.64187	Middle age	2	Perch	3	18 Months	6	Late	2	Open	1	Season-1	1	162.9	163.531	18.1549
897	Perch-47	8.95825	Middle age	2	Perch	3	18 Months	6	Late	2	Open	1	Season-1	1	163.081	163.713	18.1751
898	Perch-48	8.66222	Middle age	2	Perch	3	18 Months	6	Late	2	Open	1	Season-1	1	163.263	163.895	18.1953
899	Perch-49	12.8384	Old age	3	Perch	3	18 Months	6	Late	2	Open	1	Season-1	1	163.444	164.077	18.2155
900	Perch-50	6.71056	Young	1	Perch	3	18 Months	6	Late	2	Open	1	Season-1	1	163.626	164.259	18.2358
