# Supplementary material for: Effect of the intrinsic and extrinsic factors on the growth and development of young foals under subtropical conditions of Pakistan
Source: PLoS One. 2025 Jan 30;20(1):e0310784. doi: 10.1371/journal.pone.0310784 (PMC11781635; doi:10.1371/journal.pone.0310784)
Supplement: S2 File — It includes data on total young stock, early-age mortality by breed, and survival trends, emphasizing the influence of housing and environmental factors on foal survival. (XLSX) [file pone.0310784.s006.xlsx]

## Sheet: Thorough Breed
		Total No. of Breeds		4
		Total Young Stock Breed wise		50
		Total No. of Young Stock		200
		Early Age Mortality Of Thorough Breed
			Weather			Housing		Weaning		Dam Age
			Extreme Winter	Extreme Summer	Moderate	Open	Sheltered	Early	Late	Young	Middle	Elder
			No. of Mortality	No. of Mortality	No. of Mortality	No. of Mortality	No. of Mortality	No. of Mortality	No. of Mortality	No. of Mortality	No. of Mortality	No. of Mortality
		3 months	2	2	1	3	2	3	2	2	2	1
		6 months	1	1	0	1	1	1	1	1	1	0
		9 months	0	1	0	1	0	0	0	1	0	0
		12 months	0	0	0	0	0	0	0	0	0	0
		15 months	1	0	0	1	0	0	0	1	0	0
		18 months	0	1	0	0	1	0	0	1	0	0
		Total No. of Mortality	4	5	1
		Early Age Mortality %age Thorough Breed
			Weather			Housing		Weaning		Dam Age
			Extreme Winter	Extreme Summer	Moderate	Open	Sheltered	Early	Late	Young	Middle	Elder
			%age Mortality	%age Mortality	%age Mortality	%age Mortality	%age Mortality	%age Mortality	%age Mortality	%age Mortality	%age Mortality	%age Mortality
		3 months	4	4	2	6	4	6	4	4	4	2
		6 months	2	2	0	2	2	2	2	2	2	0
		9 months	0	2	0	2	0	0	0	2	0	0
		12 months	0	0	0	0	0	0	0	0	0	0
		15 months	2	0	0	2	0	0	0	2	0	0
		18 months	0	2	0	0	2	0	0	2	0	0
		Total %age of Mortality	8	10	2

## Sheet: Arab
				Early Age Mortality Of Arab
					Weather			Housing		Weaning		Dam Age
					Extreme Winter	Extreme Summer	Moderate	Open	Sheltered	Early	Late	Young	Middle	Elder
					No. of Mortality	No. of Mortality	No. of Mortality	No. of Mortality	No. of Mortality	No. of Mortality	No. of Mortality	No. of Mortality	No. of Mortality	No. of Mortality
				3 months	2	1	0	2	1	1	2	1	2	0
				6 months	1	1	0	2	0	1	1	1	1	0
				9 months	0	1	0	1	0	0	0	1	0	0
				12 months	0	0	0	0	0	0	0	0	0	0
				15 months	1	0	0	1	0	0	0	0	1	0
				18 months	0	1	0	0	1	0	0	1	0	0
				Total No. of Mortality	4	4	0
				Early Age Mortality %age Of Arab Breed
					Weather			Housing		Weaning		Dam Age
					Extreme Winter	Extreme Summer	Moderate	Open	Sheltered	Early	Late	Young	Middle	Elder
					%age Mortality	%age Mortality	%age Mortality	%age Mortality	%age Mortality	%age Mortality	%age Mortality	%age Mortality	%age Mortality	%age Mortality
				3 months	4	2	0	4	2	2	4	2	4	0
				6 months	2	2	0	4	0	2	2	2	2	0
				9 months	0	2	0	2	0	0	0	2	0	0
				12 months	0	0	0	0	0	0	0	0	0	0
				15 months	2	0	0	2	0	0	0	0	2	0
				18 months	0	2	0	0	2	0	0	2	0	0
				Total %age of Mortality	8	8	0

## Sheet: Sheet for statistics
Serial	Weather Code	Weather	Housing	Housing code	Weaning	Weaning code	Dam Age	Dam age	Survival	Survival code	Age at Mortality
1	1	Extreme Winter	Open	1	Late Weaning	2	Middle Age	2	Yes	1
2	3	Moderate	Sheltered	2	Early Weaning	1	Young	1	Yes	1
3	3	Moderate	Open	1	Early Weaning	1	Old	3	Yes	1
4	3	Moderate	Open	1	Late Weaning	2	Young	1	Yes	1
5	3	Moderate	Sheltered	2	Early Weaning	1	Middle Age	2	Yes	1
6	2	Extrem summer	Sheltered	2	Late Weaning	2	Middle Age	2	No	2
7	3	Moderate	Open	1	Late Weaning	2	Young	1	Yes	1
8	3	Moderate	Sheltered	2	Late Weaning	2	Old	3	Yes	1
9	3	Moderate	Sheltered	2	Late Weaning	2	Young	1	Yes	1
10	1	Extreme Winter	Sheltered	2	Early Weaning	1	Young	1	Yes	1
11	3	Moderate	Open	1	Early Weaning	1	Young	1	Yes	1
12	3	Moderate	Sheltered	2	Late Weaning	2	Old	3	Yes	1
13	3	Moderate	Open	1	Late Weaning	2	Middle Age	2	Yes	1
14	3	Moderate	Open	1	Late Weaning	2	Old	3	Yes	1
15	3	Moderate	Open	1	Late Weaning	2	Young	1	Yes	1
16	3	Moderate	Sheltered	2	Late Weaning	2	Old	3	Yes	1
17	1	Extreme Winter	Open	1	Early Weaning	1	Young	1	Yes	1
18	3	Moderate	Sheltered	2	Late Weaning	2	Old	3	Yes	1
19	2	Extreme summer	Sheltered	2	Late Weaning	2	Young	1	Yes	1
20	3	Moderate	Sheltered	2	Late Weaning	2	Middle Age	2	No	2
21	3	Moderate	Sheltered	2	Late Weaning	2	Middle Age	2	Yes	1
22	3	Moderate	Open	1	Late Weaning	2	Young	1	Yes	1
23	3	Moderate	Open	1	Early Weaning	1	Old	3	Yes	1
24	2	Extreme summer	Sheltered	2	Early Weaning	1	Young	1	Yes	1
25	3	Moderate	Sheltered	2	Late Weaning	2	Old	3	Yes	1
26	3	Moderate	Sheltered	2	Late Weaning	2	Old	3	Yes	1
27	3	Moderate	Sheltered	2	Late Weaning	2	Old	3	Yes	1
28	3	Moderate	Open	1	Late Weaning	2	Old	3	Yes	1
29	3	Moderate	Open	1	Early Weaning	1	Young	1	Yes	1
30	3	Moderate	Sheltered	2	Late Weaning	2	Young	1	No	2
31	1	Extreme Winter	Sheltered	2	Late Weaning	2	Old	3	Yes	1
32	1	Extreme Winter	Sheltered	2	Early Weaning	1	Old	3	Yes	1
33	1	Extreme Winter	Sheltered	2	Late Weaning	2	Old	3	Yes	1
34	3	Moderate	Sheltered	2	Early Weaning	1	Old	3	Yes	1
35	3	Moderate	Sheltered	2	Early Weaning	1	Young	1	Yes	1
36	3	Extreme summer	Open	1	Late Weaning	2	Middle Age	2	No	2
37	1	Extreme Winter	Sheltered	2	Late Weaning	2	Young	1	Yes	1
38	1	Extreme Winter	Open	1	Late Weaning	2	Old	3	Yes	1
39	3	Moderate	Open	1	Early Weaning	1	Old	3	Yes	1
40	2	Extreme summer	Open	1	Early Weaning	1	Old	3	Yes	1
41	2	Extreme summer	Sheltered	2	Early Weaning	1	Young	1	Yes	1
42	1	Extreme Winter	Open	1	Late Weaning	2	Young	1	Yes	1
43	3	Moderate	Sheltered	2	Late Weaning	2	Old	3	Yes	1
44	3	Moderate	Sheltered	2	Early Weaning	1	Middle Age	2	No	2
45	3	Moderate	Sheltered	2	Early Weaning	1	Old	3	Yes	1
46	2	Extreme summer	Open	1	Early Weaning	2	Young	1	No	2
47	2	Extreme summer	Open	1	Early Weaning	1	Middle Age	2	Yes	1
48	2	Extreme summer	Sheltered	2	Late Weaning	2	Young	1	Yes	1
49	3	Moderate	Open	1	Late Weaning	2	Old	3	Yes	1
50	3	Moderate	Sheltered	2	Late Weaning	2	Old	3	Yes	1
51	3	Moderate	Sheltered	2	Late Weaning	2	Young	1	Yes	1
52	3	Moderate	Sheltered	2	Early Weaning	1	Old	3	Yes	1
53	1	Extreme Winter	Open	1	Early Weaning	1	Old	3	Yes	1
54	3	Moderate	Sheltered	2	Late Weaning	2	Young	1	Yes	1
55	3	Moderate	Open	1	Late Weaning	2	Young	1	Yes	1
56	3	Moderate	Sheltered	2	Early Weaning	1	Middle Age	2	No	2
57	3	Moderate	Sheltered	2	Late Weaning	2	Young	1	Yes	1
58	3	Moderate	Open	1	Late Weaning	2	Middle Age	2	Yes	1
59	3	Moderate	Sheltered	2	Late Weaning	2	Old	3	Yes	1
60	2	Extreme summer	Open	1	Late Weaning	2	Old	3	No	2
61	3	Moderate	Sheltered	2	Early Weaning	1	Young	1	Yes	1
62	2	Extreme summer	Sheltered	2	Late Weaning	2	Young	1	Yes	1
63	1	Extreme Winter	Open	1	Late Weaning	2	Young	1	Yes	1
64	3	Moderate	Sheltered	2	Late Weaning	2	Middle Age	2	Yes	1
65	3	Moderate	Sheltered	2	Late Weaning	2	Young	1	Yes	1
66	3	Moderate	Sheltered	2	Late Weaning	2	Old	3	Yes	1
67	3	Moderate	Open	1	Early Weaning	1	Old	3	Yes	1
68	3	Moderate	Sheltered	2	Early Weaning	1	Middle Age	2	Yes	1
69	1	Extreme Winter	Sheltered	2	Early Weaning	1	Young	1	Yes	1
70	3	Moderate	Sheltered	2	Late Weaning	2	Young	1	Yes	1
71	2	Extreme summer	Open	1	Late Weaning	2	Young	1	Yes	1
72	3	Moderate	Open	1	Early Weaning	1	Young	1	Yes	1
73	3	Extreme Summer	Open	1	Early Weaning	1	Young	1	No	2
74	3	Moderate	Sheltered	2	Late Weaning	2	Middle Age	2	Yes	1
75	3	Moderate	Open	1	Late Weaning	2	Young	1	Yes	1
76	2	Extreme summer	Open	1	Late Weaning	2	Middle Age	2	Yes	1
77	3	Moderate	Sheltered	2	Late Weaning	2	Young	1	Yes	1
78	3	Moderate	Sheltered	2	Early Weaning	1	Old	3	Yes	1
79	3	Moderate	Open	1	Late Weaning	2	Middle Age	2	Yes	1
80	3	Moderate	Open	1	Late Weaning	2	Old	3	No	2
81	3	Moderate	Sheltered	2	Late Weaning	2	Young	1	Yes	1
82	1	Extreme Winter	Open	1	Early Weaning	1	Young	1	No	2
83	1	Extreme Winter	Sheltered	2	Early Weaning	1	Old	3	Yes	1
84	1	Extreme Winter	Sheltered	2	Late Weaning	2	Old	3	Yes	1
85	1	Extreme Winter	Sheltered	2	Early Weaning	1	Old	3	Yes	1
86	3	Moderate	Sheltered	2	Early Weaning	1	Old	3	Yes	1
87	3	Moderate	Sheltered	2	Late Weaning	2	Young	1	Yes	1
88	3	Moderate	Sheltered	2	Late Weaning	2	Young	1	Yes	1
89	2	Extreme summer	Open	1	Late Weaning	2	Old	3	Yes	1
90	2	Extreme summer	Open	1	Early Weaning	1	Old	3	Yes	1
91	3	Moderate	Sheltered	2	Early Weaning	1	old	3	Yes	1
92	2	Extreme summer	Sheltered	2	Early Weaning	1	Young	1	No	2
93	2	Extreme summer	Open	1	Late Weaning	2	Young	1	Yes	1
94	1	Extreme Winter	Sheltered	2	Late Weaning	2	Young	1	Yes	1
95	3	Moderate	Open	1	Late Weaning	2	Young	1	Yes	1
96	1	Extreme Winter	Sheltered	2	Late Weaning	2	Old	3	Yes	1
97	1	Extreme Winter	Sheltered	2	Late Weaning	2	Old	3	Yes	1
98	1	Extreme Winter	Sheltered	2	Early Weaning	1	Old	3	Yes	1
99	2	Extreme summer	Open	1	Early Weaning	1	Young	1	Yes	1
100	2	Extreme summer	Sheltered	2	Late Weaning	2	Young	1	Yes	1
101	3	Moderate	Open	1	Late Weaning	2	Middle Age	2	Yes	1
102	3	Moderate	Sheltered	2	Late Weaning	2	Old	3	No	2
103	3	Moderate	Sheltered	2	Late Weaning	2	Young	1	Yes	1
104	3	Moderate	Sheltered	2	Early Weaning	1	Old	3	Yes	1
105	1	Extreme Winter	Open	1	Late Weaning	2	Old	3	Yes	1
106	3	Moderate	Open	1	Early Weaning	1	Middle Age	2	No	2
107	3	Moderate	Sheltered	2	Late Weaning	2	Old	3	Yes	1
108	3	Moderate	Sheltered	2	Early Weaning	1	Young	1	Yes	1
109	3	Moderate	Sheltered	2	Late Weaning	2	Old	3	Yes	1
110	3	Moderate	Sheltered	2	Early Weaning	1	Old	3	Yes	1
111	3	Moderate	Open	1	Early Weaning	1	Old	3	Yes	1
112	3	Moderate	Sheltered	2	Early Weaning	1	Young	1	Yes	1
113	3	Moderate	Sheltered	2	Late Weaning	2	Young	1	Yes	1
114	2	Extreme summer	Sheltered	2	Late Weaning	2	Young	1	Yes	1
115	2	Extreme summer	Open	1	Late Weaning	2	Old	3	No	2
116	3	Moderate	Open	1	Early Weaning	1	Old	3	Yes	1
117	3	Moderate	Sheltered	2	Late Weaning	2	Old	3	Yes	1
118	3	Moderate	Open	1	Late Weaning	2	Young	1	No	2
119	3	Moderate	Sheltered	2	Late Weaning	2	Middle Age	2	Yes	1
120	3	Moderate	Open	1	Early Weaning	1	Old	3	Yes	1
121	1	Extreme Winter	Sheltered	2	Late Weaning	2	Young	1	Yes	1
122	3	Moderate	Open	1	Late Weaning	2	Young	1	Yes	1
123	2	Extreme summer	Open	1	Early Weaning	1	Young	1	Yes	1
124	3	Moderate	Open	1	Late Weaning	2	Old	3	Yes	1
125	3	Moderate	Open	1	Early Weaning	1	Old	3	Yes	1
126	3	Moderate	Sheltered	2	Late Weaning	2	Middle Age	2	Yes	1
127	3	Moderate	Open	1	Early Weaning	1	Young	1	Yes	1
128	2	Extreme summer	Sheltered	2	Early Weaning	1	Old	3	Yes	1
129	3	Moderate	Open	1	Late Weaning	2	Old	3	Yes	1
130	3	Moderate	Open	1	Early Weaning	1	Old	3	Yes	1
131	3	Moderate	Sheltered	2	Late Weaning	2	Old	3	Yes	1
132	3	Moderate	Sheltered	2	Late Weaning	2	Young	1	Yes	1
133	3	Moderate	Sheltered	2	Late Weaning	2	Old	3	Yes	1
134	3	Moderate	Open	1	Early Weaning	1	Young	1	Yes	1
135	1	Extreme Winter	Sheltered	2	Late Weaning	2	Old	3	No	2
136	1	Extreme Winter	Sheltered	2	Early Weaning	1	Young	1	Yes	1
137	1	Extreme Winter	Sheltered	2	Early Weaning	1	Old	3	Yes	1
138	3	Moderate	Open	1	Late Weaning	2	Young	1	Yes	1
139	3	Moderate	Sheltered	2	Early Weaning	1	Middle Age	2	Yes	1
140	3	Moderate	Sheltered	2	Late Weaning	2	Young	1	Yes	1
141	2	Extreme summer	Sheltered	2	Early Weaning	1	Old	3	Yes	1
142	2	Extreme summer	Open	1	Late Weaning	2	Young	1	Yes	1
143	3	Moderate	Sheltered	2	Early Weaning	1	Old	3	Yes	1
144	2	Extreme summer	Open	1	Late Weaning	2	Old	3	Yes	1
145	2	Extreme summer	Open	1	Late Weaning	2	Young	1	Yes	1
146	1	Extreme Winter	Sheltered	2	Late Weaning	2	Old	3	Yes	1
147	2	Extreme summer	Sheltered	2	Late Weaning	2	Young	1	No	2
148	3	Moderate	Open	1	Late Weaning	2	Middle Age	2	Yes	1
149	3	Moderate	Sheltered	2	Late Weaning	2	Young	1	Yes	1
150	2	Extreme summer	Sheltered	2	Late Weaning	2	Middle Age	2	Yes	1
151	2	Extreme summer	Open	1	Early Weaning	1	Young	1	Yes	1
152	2	Extreme summer	Open	1	Early Weaning	1	old	3	Yes	1
153	3	Moderate	Open	1	Early Weaning	1	Middle Age	2	Yes	1
154	3	Moderate	Sheltered	2	Early Weaning	1	Old	3	Yes	1
155	3	Moderate	Open	1	Late Weaning	2	Middle Age	2	Yes	1
156	3	Moderate	Sheltered	2	Early Weaning	1	Old	3	Yes	1
157	1	Extreme Winter	Sheltered	2	Late Weaning	2	Old	3	Yes	1
158	3	Moderate	Open	1	Late Weaning	2	Old	3	Yes	1
159	3	Moderate	Open	1	Late Weaning	2	Young	1	Yes	1
160	3	Moderate	Sheltered	2	Early Weaning	1	Old	3	Yes	1
161	3	Moderate	Open	1	Late Weaning	2	Old	3	Yes	1
162	3	Moderate	Sheltered	2	Early Weaning	1	Young	1	Yes	1
163	3	Moderate	Open	1	Early Weaning	1	Young	1	Yes	1
164	3	Moderate	Open	1	Late Weaning	2	Old	3	No	2
165	3	Moderate	Sheltered	2	Late Weaning	2	Middle Age	2	Yes	1
166	2	Extreme summer	Open	1	Late Weaning	2	Young	1	Yes	1
167	3	Moderate	Sheltered	2	Early Weaning	1	Young	1	Yes	1
168	3	Moderate	Open	1	Late Weaning	2	old	3	Yes	1
169	3	Moderate	Sheltered	2	Late Weaning	2	Young	1	Yes	1
170	3	Moderate	Sheltered	2	Early Weaning	1	Middle Age	2	Yes	1
171	3	Moderate	Sheltered	2	Early Weaning	1	Young	1	Yes	1
172	3	Moderate	Sheltered	2	Late Weaning	2	Middle Age	2	Yes	1
173	1	Extreme Winter	Sheltered	2	Late Weaning	2	Young	1	Yes	1
174	3	Moderate	Sheltered	2	Early Weaning	1	Old	3	Yes	1
175	2	Extreme summer	Sheltered	2	Early Weaning	1	Middle Age	2	Yes	1
176	3	Moderate	Sheltered	2	Early Weaning	1	Middle Age	2	No	2
177	3	Moderate	Sheltered	2	Late Weaning	2	Old	3	Yes	1
178	3	Moderate	Sheltered	2	Early Weaning	1	Middle Age	2	Yes	1
179	3	Moderate	Sheltered	2	Late Weaning	2	Old	3	Yes	1
180	2	Extreme summer	Open	1	Early Weaning	1	Middle Age	2	Yes	1
181	3	Moderate	Sheltered	2	Late Weaning	2	Young	1	Yes	1
182	3	Moderate	Open	1	Early Weaning	1	Old	3	Yes	1
183	3	Moderate	Sheltered	2	Early Weaning	1	Middle Age	2	Yes	1
184	3	Moderate	Sheltered	2	Early Weaning	1	Old	3	Yes	1
185	3	Moderate	Sheltered	2	Late Weaning	2	Middle Age	2	Yes	1
186	2	Extreme summer	Open	1	Late Weaning	2	Young	1	No	2
187	1	Extreme Winter	Sheltered	2	Late Weaning	2	Old	3	Yes	1
188	1	Extreme Winter	Sheltered	2	Late Weaning	2	Old	3	Yes	1
189	1	Extreme Winter	Sheltered	2	Early Weaning	1	Young	1	Yes	1
190	3	Moderate	Sheltered	2	Late Weaning	2	Old	3	Yes	1
191	3	Moderate	Open	1	Late Weaning	2	Old	3	Yes	1
192	3	Moderate	Sheltered	2	Early Weaning	1	Young	1	Yes	1
193	2	Extreme summer	Sheltered	2	Late Weaning	2	Young	1	Yes	1
194	2	Extreme summer	Open	1	Early Weaning	1	Old	3	Yes	1
195	3	Moderate	Open	1	Late Weaning	2	Young	1	Yes	1
196	2	Extreme summer	Open	1	Late Weaning	2	Young	1	Yes	1
197	2	Extreme summer	Sheltered	2	Early Weaning	1	Old	3	Yes	1
198	1	Extreme Winter	Sheltered	2	Late Weaning	2	Old	3	Yes	1
199	3	Moderate	Open	1	Late Weaning	2	Old	3	Yes	1
200	3	Moderate	Sheltered	2	Early Weaning	1	Old	3	Yes	1
201	3	Moderate	Open	1	Late Weaning	2	Young	1	Yes	1
202	2	Extreme summer	Sheltered	2	Early Weaning	1	Old	3	Yes	1
203	2	Extreme summer	Open	1	Late Weaning	2	Young	1	Yes	1
204	2	Extreme summer	Open	1	Late Weaning	2	Young	1	Yes	1
205	3	Moderate	Sheltered	2	Early Weaning	1	Middle Age	2	Yes	1
206	3	Moderate	Sheltered	2	Late Weaning	2	Old	3	Yes	1
207	3	Moderate	Open	1	Early Weaning	1	Young	1	Yes	1
208	3	Moderate	Open	1	Late Weaning	2	Young	1	Yes	1
209	1	Extreme Winter	Sheltered	2	Early Weaning	1	Young	1	No	2
210	3	Moderate	Sheltered	2	Late Weaning	2	Young	1	Yes	1
211	3	Moderate	Sheltered	2	Late Weaning	2	Old	3	Yes	1
212	3	Moderate	Sheltered	2	Early Weaning	1	Young	1	Yes	1
213	3	Moderate	Sheltered	2	Early Weaning	1	Young	1	Yes	1
214	3	Moderate	Sheltered	2	Late Weaning	2	Middle Age	2	Yes	1
215	3	Moderate	Open	1	Late Weaning	2	Old	3	Yes	1
216	2	Extreme summer	Sheltered	2	Late Weaning	2	Middle Age	2	No	2
217	3	Moderate	Sheltered	2	Early Weaning	1	Young	1	Yes	1
218	2	Extreme summer	Open	1	Early Weaning	1	Old	3	Yes	1
219	3	Moderate	Sheltered	2	Late Weaning	2	Young	1	Yes	1
220	3	Moderate	Open	1	Early Weaning	1	Middle Age	2	Yes	1
221	3	Moderate	Sheltered	2	Early Weaning	1	Young	1	Yes	1
222	3	Moderate	Sheltered	2	Late Weaning	2	Old	3	Yes	1
223	3	Moderate	Sheltered	2	Early Weaning	1	Young	1	Yes	1
224	3	Moderate	Open	1	Late Weaning	2	Old	3	Yes	1
225	1	Extreme Winter	Sheltered	2	Late Weaning	2	Old	3	Yes	1
226	3	Moderate	Sheltered	2	Late Weaning	2	Young	1	Yes	1
227	2	Extreme summer	Sheltered	2	Late Weaning	2	Old	3	Yes	1
228	3	Moderate	Sheltered	2	Early Weaning	1	Old	3	Yes	1
229	3	Moderate	Open	1	Late Weaning	2	Young	1	Yes	1
230	3	Moderate	Sheltered	2	Early Weaning	1	old	3	Yes	1
231	3	Moderate	Open	1	Early Weaning	1	Young	1	Yes	1
232	2	Extreme summer	Open	1	Early Weaning	1	Young	1	Yes	1
233	3	Moderate	Sheltered	2	Late Weaning	2	Middle Age	2	Yes	1
234	3	Moderate	Open	1	Early Weaning	1	Old	3	Yes	1
235	3	Moderate	Open	1	Late Weaning	2	Young	1	Yes	1
236	3	Moderate	Open	1	Late Weaning	2	Old	3	Yes	1
237	3	Moderate	Open	1	Early Weaning	1	Old		No	2
238	3	Moderate	Sheltered	2	Early Weaning	1	Old	3	Yes	1
239	1	Extreme Winter	Sheltered	2	Early Weaning	1	Young	1	Yes	1
240	1	Extreme Winter	Open	1	Late Weaning	2	old	3	Yes	1
241	1	Extreme Winter	Sheltered	2	Late Weaning	2	Young	1	Yes	1
242	3	Moderate	Open	1	Late Weaning	2	Young	1	Yes	1
243	3	Moderate	Open	1	Early Weaning	1	Middle Age	2	Yes	1
244	3	Moderate	Sheltered	2	Early Weaning	1	Old	3	Yes	1
245	2	Extreme summer	Open	1	Early Weaning	1	Young	1	No	2
246	2	Extreme summer	Open	1	Late Weaning	2	Old	3	Yes	1
247	3	Moderate	Open	1	Late Weaning	2	Old	3	Yes	1
248	2	Extreme summer	Sheltered	2	Late Weaning	2	Young	1	Yes	1
249	2	Extreme summer	Sheltered	2	Early Weaning	1	Young	1	Yes	1
250	1	Extreme Winter	Sheltered	2	Early Weaning	1	Middle Age	2	No	2
251	3	Moderate	Sheltered	2	Late Weaning	2	Middle Age	2	Yes	1
252	3	Moderate	Sheltered	2	Late Weaning	2	Old	3	Yes	1
253	3	Moderate	Open	1	Late Weaning	2	Old	3	No	2
254	2	Extreme summer	Open	1	Early Weaning	1	Young	1	Yes	1
255	2	Extreme summer	Open	1	Late Weaning	2	Old	3	Yes	1
256	2	Extreme summer	Open	1	Late Weaning	2	Old	3	Yes	1
257	3	Moderate	Sheltered	2	Early Weaning	1	Old	3	Yes	1
258	3	Moderate	Sheltered	2	Late Weaning	2	Young	1	Yes	1
259	3	Moderate	Open	1	Late Weaning	2	Young	1	Yes	1
260	3	Moderate	Sheltered	2	Late Weaning	2	Old	3	Yes	1
261	1	Extreme Winter	Sheltered	2	Late Weaning	2	Old	3	Yes	1
262	3	Moderate	Open	1	Early Weaning	1	Young	1	Yes	1
263	3	Moderate	Sheltered	2	Late Weaning	2	Old	3	Yes	1
264	3	Moderate	Sheltered	2	Late Weaning	2	Young	1	Yes	1
265	3	Moderate	Open	1	Early Weaning	1	Old	3	Yes	1
266	3	Moderate	Open	1	Late Weaning	2	Old	3	Yes	1
267	3	Moderate	Sheltered	2	Early Weaning	1	Young	1	Yes	1
268	3	Moderate	Sheltered	2	Late Weaning	2	Old	3	Yes	1
269	3	Moderate	Open	1	Early Weaning	1	Old	3	Yes	1
270	2	Extreme summer	Sheltered	2	Late Weaning	2	Young	1	Yes	1
271	3	Moderate	Sheltered	2	Late Weaning	2	Young	1	Yes	1
272	3	Moderate	Sheltered	2	Late Weaning	2	Old	3	Yes	1
273	3	Moderate	Open	1	Early Weaning	1	Old	3	Yes	1
274	3	Moderate	Open	1	Late Weaning	2	Young	1	Yes	1
275	3	Moderate	Sheltered	2	Early Weaning	1	old	3	Yes	1
276	3	Moderate	Sheltered	2	Late Weaning	2	Young	1	Yes	1
277	1	Extreme Winter	Sheltered	2	Early Weaning	1	Young	1	Yes	1
278	3	Moderate	Open	1	Early Weaning	1	Young	1	Yes	1
279	2	Extreme summer	Open	1	Late Weaning	2	Old	3	Yes	1
280	3	Moderate	Open	1	Late Weaning	2	Young	1	Yes	1
281	3	Moderate	Sheltered	2	Late Weaning	2	Old	3	Yes	1
282	3	Moderate	Sheltered	2	Early Weaning	1	Old	3	No	2
283	3	Moderate	Open	1	Early Weaning	1	Young	1	Yes	1
284	2	Extreme summer	Open	1	Late Weaning	2	Old	3	Yes	1
285	3	Moderate	Open	1	Early Weaning	1	Middle Age	2	Yes	1
286	3	Moderate	Sheltered	2	Late Weaning	2	Old	3	Yes	1
287	3	Moderate	Open	1	Late Weaning	2	Middle Age	2	Yes	1
288	3	Moderate	Open	1	Late Weaning	2	Old	3	Yes	1
289	3	Moderate	Sheltered	2	Early Weaning	1	Middle Age	2	Yes	1
290	3	Moderate	Sheltered	2	Late Weaning	2	Young	1	Yes	1
291	1	Extreme Winter	Open	1	Early Weaning	1	Young	1	No	2
292	1	Extreme Winter	Sheltered	2	Late Weaning	2	old	3	Yes	1
293	1	Extreme Winter	Sheltered	2	Late Weaning	2	Young	1	Yes	1
294	3	Moderate	Open	1	Late Weaning	2	Middle Age	2	Yes	1
295	3	Moderate	Sheltered	2	Late Weaning	2	Old	3	Yes	1
296	3	Moderate	Open	1	Early Weaning	1	Young	1	Yes	1
297	2	Extreme summer	Sheltered	2	Late Weaning	2	Old	3	Yes	1
298	2	Extreme summer	Open	1	Late Weaning	2	Old	3	Yes	1
299	3	Moderate	Sheltered	2	Early Weaning	1	Young	1	Yes	1
300	2	Extreme summer	Open	1	Late Weaning	2	Middle Age	2	Yes	1
301	2	Extreme summer	Sheltered	2	Late Weaning	2	Young	1	Yes	1
302	1	Extreme Winter	Sheltered	2	Early Weaning	1	Middle Age	2	No	2
303	3	Moderate	Open	1	Late Weaning	2	Young	1	Yes	1
304	3	Moderate	Sheltered	2	Late Weaning	2	Young	1	Yes	1
305	3	Moderate	Sheltered	2	Early Weaning	1	Middle Age	2	Yes	1
306	2	Extreme summer	Open	1	Early Weaning	1	Young	1	Yes	1
307	2	Extreme summer	Sheltered	2	Late Weaning	2	Middle Age	2	Yes	1
308	2	Extreme summer	Open	1	Early Weaning	1	Old	3	Yes	1
309	3	Moderate	Open	1	Late Weaning	2	Young	1	Yes	1
310	3	Moderate	Sheltered	2	Early Weaning	1	Young	1	Yes	1
311	3	Moderate	Sheltered	2	Early Weaning	1	Middle Age	2	Yes	1
312	3	Moderate	Open	1	Early Weaning	1	Young	1	Yes	1
313	1	Extreme Winter	Sheltered	2	Late Weaning	2	Young	1	Yes	1
314	3	Moderate	Open	1	Late Weaning	2	Middle Age	2	Yes	1
315	3	Moderate	Sheltered	2	Late Weaning	2	Young	1	Yes	1
316	3	Moderate	Sheltered	2	Early Weaning	1	Old	3	Yes	1
317	3	Moderate	Open	1	Late Weaning	2	Old	3	Yes	1
318	3	Moderate	Sheltered	2	Late Weaning	2	Middle Age	2	Yes	1
319	3	Moderate	Open	1	Late Weaning	2	Young	1	No	2
320	3	Moderate	Sheltered	2	Early Weaning	1	Young	1	Yes	1
321	3	Moderate	Open	1	Late Weaning	2	Middle Age	2	Yes	1
322	2	Extreme summer	Open	1	Late Weaning	2	Young	1	Yes	1
323	3	Moderate	Open	1	Early Weaning	1	Old	3	Yes	1
324	3	Moderate	Sheltered	2	Late Weaning	2	Old	3	Yes	1
325	3	Moderate	Sheltered	2	Early Weaning	1	Middle Age	2	Yes	1
326	3	Moderate	Sheltered	2	Late Weaning	2	Young	1	Yes	1
327	3	Moderate	Sheltered	2	Early Weaning	1	Old	3	Yes	1
328	3	Moderate	Open	1	Late Weaning	2	Young	1	Yes	1
329	1	Extreme Winter	Sheltered	2	Early Weaning	1	Old	3	Yes	1
330	3	Moderate	Sheltered	2	Late Weaning	2	Young	1	Yes	1
331	2	Extreme summer	Open	1	Late Weaning	2	old	3	Yes	1
332	3	Moderate	Sheltered	2	Early Weaning	1	Young	1	Yes	1
333	3	Moderate	Open	1	Late Weaning	2	Middle Age	2	Yes	1
334	3	Moderate	Open	1	Early Weaning	1	Young	1	Yes	1
335	3	Moderate	Open	1	Late Weaning	2	Old	3	Yes	1
336	2	Extreme summer	Sheltered	2	Early Weaning	1	Old	3	Yes	1
337	3	Moderate	Sheltered	2	Late Weaning	2	Young	1	Yes	1
338	3	Moderate	Open	1	Late Weaning	2	Old	3	Yes	1
339	3	Moderate	Sheltered	2	Late Weaning	2	Middle Age	2	Yes	1
340	3	Moderate	Sheltered	2	Early Weaning	1	Old	3	Yes	1
341	3	Moderate	Open	1	Early Weaning	1	Young	1	Yes	1
342	3	Moderate	Open	1	Late Weaning	2	Young	1	Yes	1
343	1	Extreme Winter	Sheltered	2	Late Weaning	2	Young	1	Yes	1
344	1	Extreme Winter	Sheltered	2	Early Weaning	1	Old	3	Yes	1
345	1	Extreme Winter	Sheltered	2	Early Weaning	1	Old	3	Yes	1
346	3	Moderate	Sheltered	2	Early Weaning	1	Old	3	Yes	1
347	3	Moderate	Sheltered	2	Late Weaning	2	Old	3	Yes	1
348	3	Moderate	Open	1	Late Weaning	2	Middle Age	2	Yes	1
349	2	Extreme summer	Open	1	Early Weaning	1	Old	3	Yes	1
350	2	Extreme summer	Sheltered	2	Late Weaning	2	Young	1	Yes	1
351	3	Moderate	Open	1	Early Weaning	1	Middle Age	2	No	2
352	2	Extreme summer	Open	1	Early Weaning	1	Young	1	Yes	1
353	2	Extreme summer	Open	1	Late Weaning	2	old	3	Yes	1
354	1	Extreme Winter	Sheltered	2	Late Weaning	2	Young	1	Yes	1
355	3	Moderate	Sheltered	2	Late Weaning	2	Young	1	Yes	1
356	3	Moderate	Open	1	Early Weaning	1	Middle Age	2	Yes	1
357	3	Moderate	Open	1	Late Weaning	2	Old	3	Yes	1
358	2	Extreme summer	Sheltered	2	Late Weaning	2	Young	1	Yes	1
359	2	Extreme summer	Open	1	Early Weaning	1	Old	3	Yes	1
360	2	Extreme summer	Open	1	Early Weaning	1	Old	3	Yes	1
361	3	Moderate	Sheltered	2	Late Weaning	2	Young	1	Yes	1
362	3	Moderate	Sheltered	2	Early Weaning	1	Old	3	Yes	1
363	3	Moderate	Sheltered	2	Early Weaning	1	Old	3	Yes	1
364	3	Moderate	Open	1	Late Weaning	2	Old	3	Yes	1
365	1	Extreme Winter	Open	1	Early Weaning	1	Young	1	No	2
366	3	Moderate	Sheltered	2	Early Weaning	1	Young	1	Yes	1
367	3	Moderate	Open	1	Late Weaning	2	Young	1	Yes	1
368	3	Moderate	Sheltered	2	Late Weaning	2	Old	3	Yes	1
369	3	Moderate	Sheltered	2	Late Weaning	2	Old	3	Yes	1
370	3	Moderate	Open	1	Early Weaning	1	Old	3	Yes	1
371	3	Moderate	Open	1	Late Weaning	2	Young	1	Yes	1
372	3	Moderate	Sheltered	2	Late Weaning	2	Old	3	Yes	1
373	3	Moderate	Sheltered	2	Early Weaning	1	Old	3	Yes	1
374	2	Extreme summer	Open	1	Early Weaning	1	Young	1	Yes	1
375	3	Moderate	Sheltered	2	Late Weaning	2	Old	3	Yes	1
376	3	Moderate	Sheltered	2	Late Weaning	2	Old	3	Yes	1
377	3	Moderate	Open	1	Late Weaning	2	Young	1	Yes	1
378	3	Moderate	Open	1	Late Weaning	2	Young	1	Yes	1
379	3	Moderate	Sheltered	2	Late Weaning	2	Old	3	No	2
380	3	Moderate	Sheltered	2	Early Weaning	1	Old	3	Yes	1
381	1	Extreme Winter	Sheltered	2	Late Weaning	2	Old	3	Yes	1
382	3	Moderate	Open	1	Late Weaning	2	Young	1	Yes	1
383	2	Extreme summer	Open	1	Early Weaning	1	old	3	Yes	1
384	3	Moderate	Sheltered	2	Late Weaning	2	Young	1	Yes	1
385	3	Moderate	Sheltered	2	Early Weaning	1	Young	1	Yes	1
386	3	Moderate	Open	1	Late Weaning	2	Old	3	Yes	1
387	3	Moderate	Open	1	Early Weaning	1	Young	1	Yes	1
388	2	Extreme summer	Sheltered	2	Late Weaning	2	Old	3	Yes	1
389	3	Moderate	Open	1	Early Weaning	1	Young	1	Yes	1
390	3	Moderate	Open	1	Early Weaning	1	Old	3	Yes	1
391	3	Moderate	Sheltered	2	Late Weaning	2	Old	3	Yes	1
392	3	Moderate	Sheltered	2	Late Weaning	2	Old	3	Yes	1
393	3	Moderate	Open	1	Late Weaning	2	Middle Age	2	Yes	1
394	3	Moderate	Sheltered	2	Late Weaning	2	Old	3	Yes	1
395	1	Extreme Winter	Sheltered	2	Early Weaning	1	Old	3	Yes	1
396	1	Extreme Winter	Sheltered	2	Late Weaning	2	Old	3	Yes	1
397	1	Extreme Winter	Sheltered	2	Late Weaning	2	Middle Age	2	Yes	1
398	3	Moderate	Open	1	Early Weaning	1	Middle Age	2	Yes	1
399	3	Moderate	Sheltered	2	Late Weaning	2	Young	1	Yes	1
400	3	Moderate	Open	1	Early Weaning	1	Middle Age	2	Yes	1
401	2	Extreme summer	Sheltered	2	Early Weaning	1	Old	3	Yes	1
402	2	Extreme summer	Sheltered	2	Late Weaning	2	Young	1	Yes	1
403	3	Moderate	Open	1	Early Weaning	1	Old	3	Yes	1
404	2	Extreme summer	Sheltered	2	Early Weaning	1	Old	3	Yes	1
405	2	Extreme summer	Sheltered	2	Late Weaning	2	Young	1	Yes	1
406	1	Extreme Winter	Sheltered	2	Late Weaning	2	Old	3	Yes	1
407	3	Moderate	Open	1	Early Weaning	1	Middle Age	2	Yes	1
408	3	Moderate	Open	1	Late Weaning	2	Young	1	Yes	1
409	3	Moderate	Sheltered	2	Early Weaning	1	Young	1	Yes	1
410	2	Extreme summer	Sheltered	2	Late Weaning	2	Young	1	Yes	1
411	2	Extreme summer	Open	1	Late Weaning	2	Middle Age	2	Yes	1
412	2	Extreme summer	Sheltered	2	Early Weaning	1	Young	1	Yes	1
413	3	Moderate	Open	1	Late Weaning	2	Middle Age	2	Yes	1
414	3	Moderate	Sheltered	2	Late Weaning	2	Old	3	Yes	1
415	3	Moderate	Open	1	Late Weaning	2	Young	1	Yes	1
416	3	Moderate	Open	1	Early Weaning	1	Young	1	Yes	1
417	1	Extreme Winter	Sheltered	2	Early Weaning	1	Middle Age	2	Yes	1
418	3	Moderate	Sheltered	2	Late Weaning	2	Middle Age	2	Yes	1
419	3	Moderate	Sheltered	2	Late Weaning	2	Young	1	Yes	1
420	3	Moderate	Sheltered	2	Early Weaning	1	Middle Age	2	Yes	1
421	3	Moderate	Sheltered	2	Late Weaning	2	Young	1	Yes	1
422	3	Moderate	Open	1	Early Weaning	1	Old	3	Yes	1
423	3	Moderate	Sheltered	2	Late Weaning	2	Middle Age	2	Yes	1
424	3	Moderate	Sheltered	2	Early Weaning	1	Young	1	Yes	1
425	3	Moderate	Open	1	Late Weaning	2	Young	1	Yes	1
426	2	Extreme summer	Open	1	Early Weaning	1	Middle Age	2	Yes	1
427	3	Moderate	Open	1	Late Weaning	2	Young	1	Yes	1
428	3	Moderate	Sheltered	2	Early Weaning	1	Old	3	Yes	1
429	3	Moderate	Open	1	Late Weaning	2	Old	3	Yes	1
430	3	Moderate	Sheltered	2	Early Weaning	1	Middle Age	2	Yes	1
431	3	Moderate	Sheltered	2	Late Weaning	2	Young	1	Yes	1
432	3	Moderate	Open	1	Late Weaning	2	Old	3	Yes	1
433	1	Extreme Winter	Sheltered	2	Late Weaning	2	Young	1	Yes	1
434	3	Moderate	Open	1	Late Weaning	2	Young	1	Yes	1
435	2	Extreme summer	Sheltered	2	Late Weaning	2	Young	1	Yes	1
436	3	Moderate	Sheltered	2	Late Weaning	2	old	3	Yes	1
437	2	Extreme summer	Open	1	Early Weaning	1	Young	1	No	2
438	3	Moderate	Sheltered	2	Early Weaning	1	Middle Age	2	Yes	1
439	3	Moderate	Sheltered	2	Late Weaning	2	Young	1	Yes	1
440	2	Extreme summer	Sheltered	2	Early Weaning	1	Old	3	Yes	1
441	3	Moderate	Open	1	Late Weaning	2	Old	3	Yes	1
442	3	Moderate	Sheltered	2	Early Weaning	1	Young	1	Yes	1
443	3	Moderate	Open	1	Late Weaning	2	Old	3	Yes	1
444	3	Moderate	Sheltered	2	Early Weaning	1	Middle Age	2	Yes	1
445	3	Moderate	Sheltered	2	Late Weaning	2	Old	3	Yes	1
446	3	Moderate	Sheltered	2	Late Weaning	2	Young	1	Yes	1
447	1	Extreme Winter	Sheltered	2	Late Weaning	2	Middle Age	2	Yes	1
448	1	Extreme Winter	Open	1	Early Weaning	1	Old	3	No	2
449	1	Extreme Winter	Sheltered	2	Late Weaning	2	Old	3	Yes	1
450	3	Moderate	Sheltered	2	Early Weaning	1	Middle Age	2	Yes	1
451	3	Moderate	Open	1	Late Weaning	2	Old	3	Yes	1
452	3	Moderate	Sheltered	2	Late Weaning	2	Old	3	Yes	1
453	2	Extreme summer	Open	1	Late Weaning	2	old	3	Yes	1
454	2	Extreme summer	Sheltered	2	Early Weaning	1	Middle Age	2	Yes	1
455	3	Moderate	Sheltered	2	Late Weaning	2	Middle Age	2	Yes	1
456	2	Extreme summer	Open	1	Early Weaning	1	Middle Age	2	Yes	1
457	2	Extreme summer	Open	1	Early Weaning	1	Young	1	Yes	1
458	1	Extreme Winter	Sheltered	2	Late Weaning	2	Young	1	Yes	1
459	3	Moderate	Sheltered	2	Late Weaning	2	Middle Age	2	Yes	1
460	3	Moderate	Sheltered	2	Late Weaning	2	old	3	Yes	1
461	3	Moderate	Open	1	Early Weaning	1	Young	1	Yes	1
462	2	Extreme summer	Sheltered	2	Early Weaning	1	Young	1	Yes	1
463	2	Extreme summer	Sheltered	2	Late Weaning	2	Old	3	Yes	1
464	2	Extreme summer	Open	1	Early Weaning	1	Young	1	Yes	1
465	3	Moderate	Open	1	Early Weaning	1	Old	3	Yes	1
466	3	Moderate	Sheltered	2	Late Weaning	2	Old	3	Yes	1
467	3	Moderate	Sheltered	2	Early Weaning	1	Young	1	Yes	1
468	3	Moderate	Open	1	Late Weaning	2	Old	3	Yes	1
469	1	Extreme Winter	Sheltered	2	Late Weaning	2	Old	3	Yes	1
470	3	Moderate	Open	1	Early Weaning	1	Old	3	Yes	1
471	3	Moderate	Sheltered	2	Late Weaning	2	Old	3	Yes	1
472	3	Moderate	Sheltered	2	Early Weaning	1	Young	1	Yes	1
473	3	Moderate	Open	1	Late Weaning	2	Young	1	Yes	1
474	3	Moderate	Open	1	Late Weaning	2	Old	3	Yes	1
475	3	Moderate	Sheltered	2	Early Weaning	1	Middle Age	2	Yes	1
476	3	Moderate	Open	1	Early Weaning	1	Old	3	Yes	1
477	3	Moderate	Open	1	Late Weaning	2	Young	1	Yes	1
478	2	Extreme summer	Sheltered	2	Late Weaning	2	Old	3	Yes	1
479	3	Moderate	Sheltered	2	Late Weaning	2	Old	3	Yes	1
480	3	Moderate	Open	1	Late Weaning	2	Young	1	Yes	1
481	3	Moderate	Sheltered	2	Early Weaning	1	Old	3	Yes	1
482	3	Moderate	Open	1	Late Weaning	2	Old	3	No	2
483	3	Moderate	Sheltered	2	Late Weaning	2	Middle Age	2	Yes	1
484	3	Moderate	Open	1	Early Weaning	1	Young	1	Yes	1
485	1	Extreme Winter	Sheltered	2	Early Weaning	1	Old	3	Yes	1
486	3	Moderate	Sheltered	2	Late Weaning	2	Old	3	Yes	1
487	2	Extreme summer	Sheltered	2	Early Weaning	1	Old	3	Yes	1
488	3	Moderate	Open	1	Late Weaning	2	Young	1	Yes	1
489	3	Moderate	Sheltered	2	Early Weaning	1	Middle Age	2	Yes	1
490	3	Moderate	Sheltered	2	Late Weaning	2	Young	1	Yes	1
491	3	Moderate	Open	1	Early Weaning	1	Young	1	Yes	1
492	2	Extreme summer	Open	1	Late Weaning	2	Old	3	Yes	1
493	3	Moderate	Sheltered	2	Late Weaning	2	Young	1	Yes	1
494	3	Moderate	Sheltered	2	Late Weaning	2	Old	3	Yes	1
495	3	Moderate	Open	1	Late Weaning	2	Young	1	Yes	1
496	3	Moderate	Sheltered	2	Early Weaning	1	Old	3	Yes	1
497	3	Moderate	Open	1	Early Weaning	1	Old	3	Yes	1
498	3	Moderate	Sheltered	2	Late Weaning	2	Old	3	Yes	1
499	1	Extreme Winter	Open	1	Late Weaning	2	Old	3	Yes	1
500	1	Extreme Winter	Sheltered	2	Late Weaning	2	Young	1	Yes	1
501	1	Extreme Winter	Sheltered	2	Late Weaning	2	Young	1	No	2
502	3	Moderate	Open	1	Early Weaning	1	Middle Age	2	Yes	1
503	3	Moderate	Open	1	Early Weaning	1	Old	3	Yes	1
504	3	Moderate	Sheltered	2	Late Weaning	2	Middle Age	2	Yes	1
505	2	Extreme summer	Sheltered	2	Early Weaning	1	Young	1	Yes	1
506	2	Extreme summer	Sheltered	2	Early Weaning	1	Middle Age	2	Yes	1
507	3	Moderate	Open	1	Late Weaning	2	Old	3	Yes	1
508	2	Extreme summer	Open	1	Early Weaning	1	Young	1	Yes	1
509	2	Extreme summer	Sheltered	2	Late Weaning	2	Old	3	Yes	1
510	1	Extreme Winter	Sheltered	2	Early Weaning	1	Middle Age	2	Yes	1
511	3	Moderate	Sheltered	2	Early Weaning	1	Old	3	Yes	1
512	3	Moderate	Open	1	Late Weaning	2	Young	1	Yes	1
513	3	Moderate	Open	1	Early Weaning	1	Middle Age	2	Yes	1
514	2	Extreme summer	Open	1	Early Weaning	1	Young	1	Yes	1
515	2	Extreme summer	Sheltered	2	Late Weaning	2	Young	1	Yes	1
516	2	Extreme summer	Open	1	Late Weaning	2	Young	1	Yes	1
517	3	Moderate	Sheltered	2	Early Weaning	1	Middle Age	2	No	2
518	3	Moderate	Sheltered	2	Early Weaning	1	Young	1	Yes	1
519	3	Moderate	Open	1	Late Weaning	2	Middle Age	2	Yes	1
520	3	Moderate	Open	1	Late Weaning	2	Old	3	Yes	1
521	1	Extreme Winter	Sheltered	2	Late Weaning	2	Young	1	Yes	1
522	3	Moderate	Sheltered	2	Early Weaning	1	Young	1	Yes	1
523	3	Moderate	Open	1	Late Weaning	2	Young	1	Yes	1
524	3	Moderate	Sheltered	2	Early Weaning	1	Middle Age	2	Yes	1
525	3	Moderate	Open	1	Late Weaning	2	Young	1	Yes	1
526	3	Moderate	Sheltered	2	Early Weaning	1	Middle Age	2	Yes	1
527	3	Moderate	Sheltered	2	Late Weaning	2	Middle Age	2	Yes	1
528	3	Moderate	Sheltered	2	Early Weaning	1	Old	3	Yes	1
529	3	Moderate	Sheltered	2	Late Weaning	2	Old	3	Yes	1
530	2	Extreme summer	Open	1	Early Weaning	1	Middle Age	2	Yes	1
531	3	Moderate	Sheltered	2	Late Weaning	2	Young	1	Yes	1
532	3	Moderate	Open	1	Early Weaning	1	Middle Age	2	Yes	1
533	3	Moderate	Sheltered	2	Late Weaning	2	Young	1	Yes	1
534	3	Moderate	Sheltered	2	Early Weaning	1	Old	3	Yes	1
535	3	Moderate	Open	1	Late Weaning	2	Old	3	Yes	1
536	3	Moderate	Open	1	Late Weaning	2	Middle Age	2	Yes	1
537	1	Extreme Winter	Sheltered	2	Early Weaning	1	Young	1	Yes	1
538	3	Moderate	Sheltered	2	Late Weaning	2	Young	1	Yes	1
539	2	Extreme summer	Sheltered	2	Early Weaning	1	Old	3	Yes	1
540	3	Moderate	Open	1	Late Weaning	2	Young	1	Yes	1
541	3	Moderate	Sheltered	2	Late Weaning	2	Young	1	Yes	1
542	3	Moderate	Sheltered	2	Early Weaning	1	old	3	Yes	1
543	3	Moderate	Open	1	Early Weaning	1	Young	1	Yes	1
544	2	Extreme summer	Open	1	Late Weaning	2	Middle Age	2	Yes	1
545	3	Moderate	Sheltered	2	Late Weaning	2	Young	1	Yes	1
546	3	Moderate	Sheltered	2	Late Weaning	2	Old	3	Yes	1
547	3	Moderate	Open	1	Late Weaning	2	Old	3	Yes	1
548	2	Extreme summer	Open	1	Early Weaning	1	Young	1	No	2
549	3	Moderate	Sheltered	2	Late Weaning	2	Old	3	Yes	1
550	3	Moderate	Sheltered	2	Early Weaning	1	Middle Age	2	Yes	1
551	1	Extreme Winter	Sheltered	2	Late Weaning	2	Young	1	Yes	1
552	1	Extreme Winter	Sheltered	2	Early Weaning	1	Middle Age	2	Yes	1
553	1	Extreme Winter	Sheltered	2	Late Weaning	2	Young	1	Yes	1
554	3	Moderate	Open	1	Early Weaning	1	Old	3	Yes	1
555	3	Moderate	Open	1	Late Weaning	2	Middle Age	2	Yes	1
556	3	Moderate	Sheltered	2	Early Weaning	1	Young	1	Yes	1
557	2	Extreme summer	Open	1	Late Weaning	2	Old	3	Yes	1
558	2	Extreme summer	Open	1	Late Weaning	2	Old	3	Yes	1
559	3	Moderate	Sheltered	2	Late Weaning	2	Middle Age	2	Yes	1
560	2	Extreme summer	Sheltered	2	Early Weaning	1	Old	3	Yes	1
561	2	Extreme summer	Open	1	Early Weaning	1	Middle Age	2	Yes	1
562	1	Extreme Winter	Sheltered	2	Late Weaning	2	Middle Age	2	Yes	1
563	3	Moderate	Sheltered	2	Late Weaning	2	Old	3	Yes	1
564	3	Moderate	Open	1	Early Weaning	1	Young	1	Yes	1
565	3	Moderate	Sheltered	2	Late Weaning	2	Old	3	Yes	1
566	2	Extreme summer	Open	1	Late Weaning	2	Old	3	Yes	1
567	2	Extreme summer	Sheltered	2	Early Weaning	1	Young	1	Yes	1
568	2	Extreme summer	Sheltered	2	Late Weaning	2	old	3	Yes	1
569	3	Moderate	Open	1	Early Weaning	1	Young	1	Yes	1
570	3	Moderate	Sheltered	2	Late Weaning	2	Middle Age	2	Yes	1
571	3	Moderate	Sheltered	2	Late Weaning	2	Old	3	Yes	1
572	3	Moderate	Open	1	Late Weaning	2	Young	1	Yes	1
573	1	Extreme Winter	Sheltered	2	Late Weaning	2	Old	3	Yes	1
574	3	Moderate	Open	1	Late Weaning	2	Old	3	Yes	1
575	3	Moderate	Sheltered	2	Early Weaning	1	Old	3	Yes	1
576	3	Moderate	Sheltered	2	Early Weaning	1	Young	1	Yes	1
577	3	Moderate	Open	1	Late Weaning	2	Old	3	Yes	1
578	3	Moderate	Sheltered	2	Late Weaning	2	Old	3	Yes	1
579	3	Moderate	Open	1	Late Weaning	2	Young	1	Yes	1
580	3	Moderate	Sheltered	2	Late Weaning	2	Middle Age	2	Yes	1
581	3	Moderate	Open	1	Early Weaning	1	Young	1	Yes	1
582	2	Extreme summer	Open	1	Late Weaning	2	Old	3	Yes	1
583	3	Moderate	Sheltered	2	Early Weaning	1	Old	3	Yes	1
584	3	Moderate	Sheltered	2	Late Weaning	2	Old	3	No	2
585	3	Moderate	Sheltered	2	Early Weaning	1	Young	1	Yes	1
586	3	Moderate	Sheltered	2	Late Weaning	2	Old	3	Yes	1
587	3	Moderate	Open	1	Late Weaning	2	Middle Age	2	Yes	1
588	3	Moderate	Sheltered	2	Early Weaning	1	Young	1	Yes	1
589	1	Extreme Winter	Sheltered	2	Early Weaning	1	Young	1	Yes	1
590	3	Moderate	Sheltered	2	Early Weaning	1	Old	3	Yes	1
591	2	Extreme summer	Open	1	Early Weaning	1	Old	3	Yes	1
592	3	Moderate	Open	1	Late Weaning	2	Young	1	Yes	1
593	3	Moderate	Open	1	Late Weaning	2	Young	1	Yes	1
594	3	Moderate	Sheltered	2	Late Weaning	2	Old	3	Yes	1
595	3	Moderate	Open	1	Early Weaning	1	Old	3	Yes	1
596	2	Extreme summer	Sheltered	2	Late Weaning	2	Young	1	Yes	1
597	3	Moderate	Sheltered	2	Early Weaning	1	old	3	Yes	1
598	3	Moderate	Open	1	Late Weaning	2	Young	1	Yes	1
599	3	Moderate	Open	1	Early Weaning	1	Young	1	Yes	1
600	3	Moderate	Sheltered	2	Late Weaning	2	Old	3	Yes	1
601	3	Moderate	Sheltered	2	Late Weaning	2	Young	1	Yes	1
602	3	Moderate	Sheltered	2	Early Weaning	1	Old	3	Yes	1
603	1	Extreme Winter	Sheltered	2	Late Weaning	2	Young	1	Yes	1
604	1	Extreme Winter	Sheltered	2	Early Weaning	1	Middle Age	2	Yes	1
605	1	Extreme Winter	Sheltered	2	Late Weaning	2	Old	3	No	2
606	3	Moderate	Sheltered	2	Early Weaning	1	Young	1	Yes	1
607	3	Moderate	Open	1	Late Weaning	2	Old	3	Yes	1
608	3	Moderate	Sheltered	2	Early Weaning	1	Old	3	Yes	1
609	2	Extreme summer	Open	1	Late Weaning	2	Old	3	Yes	1
610	2	Extreme summer	Open	1	Early Weaning	1	Middle Age	2	Yes	1
611	3	Moderate	Open	1	Late Weaning	2	Old	3	Yes	1
612	2	Extreme summer	Sheltered	2	Early Weaning	1	Middle Age	2	Yes	1
613	2	Extreme summer	Sheltered	2	Early Weaning	1	Young	1	Yes	1
614	1	Extreme Winter	Sheltered	2	Early Weaning	1	Young	1	Yes	1
615	3	Moderate	Open	1	Late Weaning	2	Middle Age	2	Yes	1
616	3	Moderate	Sheltered	2	Late Weaning	2	Old	3	Yes	1
617	3	Moderate	Open	1	Early Weaning	1	Young	1	Yes	1
618	2	Extreme summer	Sheltered	2	Early Weaning	1	Old	3	Yes	1
619	2	Extreme summer	Sheltered	2	Late Weaning	2	Old	3	Yes	1
620	2	Extreme summer	Open	1	Late Weaning	2	Middle Age	2	Yes	1
621	3	Moderate	Sheltered	2	Early Weaning	1	Middle Age	2	Yes	1
622	3	Moderate	Sheltered	2	Late Weaning	2	Old	3	Yes	1
623	3	Moderate	Sheltered	2	Early Weaning	1	Old	3	Yes	1
624	2	Extreme summer	Open	1	Late Weaning	2	Young	1	No	2

## Sheet: Heavy Breed
			Early Age Mortality Of Heavy Breed
				Weather			Housing		Weaning		Dam Age
				Extreme Winter	Extreme Summer	Moderate	Open	Sheltered	Early	Late	Young	Middle	Elder
				No. of Mortality	No. of Mortality	No. of Mortality	No. of Mortality	No. of Mortality	No. of Mortality	No. of Mortality	No. of Mortality	No. of Mortality	No. of Mortality
			3 months	1	1	0	2	0	2	0	1	1	0
			6 months	1	1	0	1	1	1	1	0	2	0
			9 months	0	0	0	0	0	0	0	0	0	0
			12 months	0	1	0	1	0	0	0	1	0	0
			15 months	1	0	0	1	0	0	0	0	1	0
			18 months	0	0	0	0	0	0	0	0	0	0
			Total No. of Mortality	3	3	0
			Early Age Mortality %age Of Heavy Breed
				Weather			Housing		Weaning		Dam Age
				Extreme Winter	Extreme Summer	Moderate	Open	Sheltered	Early	Late	Young	Middle	Elder
				%age Mortality	%age Mortality	%age Mortality	%age Mortality	%age Mortality	%age Mortality	%age Mortality	%age Mortality	%age Mortality	%age Mortality
			3 months	2	2	0	4	0	4	0	2	2	0
			6 months	2	2	0	2	2	2	2	0	4	0
			9 months	0	0	0	0	0	0	0	0	0	0
			12 months	0	2	0	2	0	0	0	2	0	0
			15 months	2	0	0	2	0	0	0	0	2	0
			18 months	0	0	0	0	0	0	0	0	0	0
			Total %age of Mortality	6	6	0
